# Supplementary material for: Discovery and mechanistic insights of dibenzoylmethane as a broad spectrum inhibitor of coronavirus
Source: PLoS Pathog. 2025 Sep 8;21(9):e1013492. doi: 10.1371/journal.ppat.1013492 (PMC12431657; doi:10.1371/journal.ppat.1013492)
Supplement: S1 Data — All data generated and analysed in this study. (XLSX) [file ppat.1013492.s010.xlsx]

## Sheet: Fig1B
		229E Inhibition rate	OC43 Inhibition rate
HY-100126	Tubercidin	12.9	1.9
HY-100196	Pyrroloquinoline quinone	4.2	-0.2
HY-100196A	Pyrroloquinoline quinone (disodium salt)	4	-0.3
HY-100309	9-amino-CPT	13.2	-9.5
HY-100381	Nigericin (sodium salt)	0	8.7
HY-100385	Brevianamide F	20.1	-0.4
HY-100528	Nanchangmycin	0.6	-4.6
HY-100528A	Dianemycin	1	-6.2
HY-100551	meso-Erythritol	12.6	1
HY-100560	Abscisic acid	21.6	-5.8
HY-100562	Flopropione	21.5	1.3
HY-100580	Asaraldehyde	16.7	-0.4
HY-100582	Ribitol	13.2	1
HY-100583	(-)-(S)-Equol	8.5	-0.2
HY-100583A	(±)-Equol	11	3.5
HY-100587	D-Glutamine	10.6	2.8
HY-100593	Spiramycin	26.3	43.8
HY-100597	Saponins	3.2	-0.4
HY-100599	Urolithin A	8.6	-4.5
HY-100618	Hispidin	0	0.1
HY-100803	Hypotaurine	11.8	-9
HY-100804	L-Cysteinesulfinic acid	11	11.1
HY-100806	Kynurenic acid	21.5	4.3
HY-100807	Quinolinic acid	13.4	-0.2
HY-100808	D-Serine	8.5	-1.1
HY-100809	Guvacine hydrochloride	8.6	-0.5
HY-100921	Spaglumic Acid	11	-3
HY-100971	Spiramide	51.4	69.6
HY-101036	Choline (bitartrate)	7.4	-1.3
HY-101037	Sarcosine	12.1	2.2
HY-101047	D-erythro-Sphingosine	27.8	4.3
HY-101086	Acetylcholine (iodide)	12	-0.8
HY-101092	QS-21	8.4	-4.6
HY-101191	Ecteinascidin 770	23.4	9.7
HY-101213	OSW-1	14.3	-4.2
HY-101238	Agmatine (sulfate)	16.1	-13
HY-101392	Harmane	0	0.2
HY-101397	Allopurinol riboside	19.3	1.9
HY-101398	Coproporphyrin III	9.5	24.8
HY-101399	γ-Glu-Phe	7.2	-1.1
HY-101401	3-(Methylthio)propionic acid	10.9	-2
HY-101402A	Cyclo(his-pro) (TFA)	17.7	0.7
HY-101403	N-(5-Aminopentyl)acetamide	61.9	-0.5
HY-101404	DL-Homocysteine thiolactone (hydrochloride)	5.6	-0.3
HY-101406	Thyroxine sulfate	8.9	-1.3
HY-101407	Nicotinamide N-oxide	12.1	-3.9
HY-101409	O-Acetylserine	42.6	-0.4
HY-101410	SDMA	55	-0.7
HY-101411	4-Acetamidobutanoic acid	16.3	1
HY-101414	L-DABA	7.1	-0.2
HY-101415	Coenzyme Q9	8.7	0.1
HY-101416	Vanilpyruvic acid	8.6	6
HY-101417	Diethyl phosphate	16.2	-0.6
HY-101735	(9Z,11E)-Prodlure	4.3	1.7
HY-101916	Heparan Sulfate	36	0.3
HY-101952	Prostaglandin E2	27.2	0.3
HY-101981	Uridine 5'-monophosphate	18.2	0.6
HY-101988	Prostaglandin D2	17	1.7
HY-102015	6-Biopterin	11.1	6.1
HY-10219	Rapamycin	8.5	-0.1
HY-103248	Toyocamycin	15.3	30.4
HY-103249	Reutericyclin	0.8	-0.7
HY-103281	Litorin	9.7	-0.8
HY-103395	Methylmalonic acid	15.2	9.7
HY-103447	Zearalenone	43.3	56.4
HY-103638	3-Methoxytyramine (hydrochloride)	34.1	-0.5
HY-103638A	3-Methoxytyramine	7.5	-0.3
HY-103643	Fumagillol	12.4	6.9
HY-104026	L-Kynurenine	40.2	0.4
HY-10448	Capsaicin	13.5	10.2
HY-10448A	Capsaicinoid	56.2	-0.1
HY-105008	Secoisolariciresinol diglucoside	8.8	-4.6
HY-10529	Betulinic acid	8.7	-18.3
HY-106353	Smilagenin	10.8	6.5
HY-106681	Lagosin	21.5	0.1
HY-106950A	Fosfructose (trisodium)	8.8	6.3
HY-107193	Bacitracin	6.9	-0.3
HY-107198	(2S)-6-Prenylnaringenin	22.5	54.9
HY-107201	β-Cyclodextrin	13.5	-0.4
HY-107207	Kaempferol 3-neohesperidoside	17.2	1.4
HY-107245	Segetalin B	9.2	-0.5
HY-107246	Segetalin A	4	0.2
HY-107276	Yubeinine	8.8	0
HY-107284	Officinalisinin I	10.9	0.4
HY-107324	β-Elemene	20.3	-0.3
HY-107339	Deserpidine	10.5	93.5
HY-107377	Benzo[a]pyrene	24.5	14.9
HY-107383	Tetrahydrobiopterin	16.1	0.1
HY-107486	Nosiheptide	29.4	15.6
HY-107494A	all-trans-4-Oxoretinoic acid	11.5	2.4
HY-107542	Oleoylethanolamide	11.2	9.5
HY-107566	Conessine	41.8	52.4
HY-107569	Garcinol	3.5	-2.4
HY-107670	Dihydro-β-erythroidine (hydrobromide)	0	-0.7
HY-107738	Guggulsterone	12.7	-0.4
HY-107782	Picrotin	42.9	-0.1
HY-107784	Ectoine	11.8	4
HY-107789	Sodium lauryl sulfoacetate	17.1	18
HY-107818	4-Hydroxychalcone	12	0
HY-107819	5α-Cholestan-3β-ol	6.7	-0.2
HY-107824	D-Melibiose	7.1	0.6
HY-107825	Flavonol	0	0
HY-107826	5α-Cholestan-3-one	7.8	0
HY-107830	Methyl cholate	54.9	-0.2
HY-107832	Ketoisophorone	22.3	1.3
HY-107837	L-Ascorbic acid 2-phosphate (trisodium)	10.8	9.8
HY-107846	Xylan	9.4	-0.2
HY-107850	Pregnanediol	19.1	4.1
HY-107854	N-Acetyl-5-hydroxytryptamine	0	0
HY-107858	Veratryl alcohol	10.7	9.4
HY-108013	Armillarisin A	17.6	-0.4
HY-108052	Delphinidin 3-glucoside (chloride)	19.1	-0.6
HY-108213A	Inosinic acid (disodium)(hydrate)(1:2:X)	1.5	-0.3
HY-108272	Mogroside II-A2	10	20.1
HY-108307	Micronomicin (sulfate)	3.9	-0.4
HY-108450	Polygodial	16.5	0.9
HY-108451	Ononetin	12.2	-0.5
HY-108496	Sphingosine-1-phosphate	19.6	-1.2
HY-108694	γ-Tocotrienol	20.7	-0.3
HY-108915	Trimethylamine N-oxide (dihydrate)	14.1	-1.8
HY-108943	Sabinene	9	-0.5
HY-109506	DPPC	9.6	2.9
HY-109517	Calf thymus DNA	4.1	-0.4
HY-109564	5α-Pregnane-3β,6α-diol-20-one	39.5	0.1
HY-109590	Arachidonic acid	11.1	1.2
HY-110028	Leelamine (hydrochloride)	5.7	-3
HY-110066	(Z)-Guggulsterone	6.7	0.3
HY-110189	Pregnenolone monosulfate (sodium)	55.9	0.1
HY-110281	Dehydroascorbic acid	15.1	2.7
HY-110398	5,6,7-Trimethoxyflavone	28.5	0.1
HY-110399	Cirsiliol	27.5	26.8
HY-111095B	D-(-)-Lactic acid (sodium)	8.1	-6.8
HY-111346	1-Linoleoyl Glycerol	49.8	-0.1
HY-111355B	Cholesteryl sulfate (sodium)	7.6	4.6
HY-111588	Xanthoangelol	13.6	4.7
HY-111647	N2-Methylguanosine	5.3	-0.3
HY-111664	(R)-(+)-Citronellal	45.9	-0.2
HY-111664A	(S)​-​(-​)​-​Citronellal	6.7	-0.8
HY-111806	3,7,4'-Trihydroxyflavone	13	6.8
HY-111815A	N4-Acetylcytidine triphosphate (sodium)	10.2	0.7
HY-111826	γ-Glutamyl-S-1-propenyl cysteine	13.7	2.8
HY-111827	S-1-Propenyl-L-cysteine	13	2.1
HY-111830	Lignin	5.5	0
HY-111832	1,2,3,6-Tetragalloylglucose	14.9	1
HY-111896	7-Methoxyrosmanol	21.1	0.5
HY-111911	Xanthocillin X permethyl ether	4.6	-4.3
HY-111914A	Ferroheme	9.5	-4.2
HY-111915	1,2-Dioleoyl-sn-glycero-3-phosphate, sodium salt	6.8	1.6
HY-111928	5,7-Dimethoxyluteolin	12.3	-0.8
HY-112052	Aminomalonic acid	7.3	-6
HY-112103	6-(γ,γ-Dimethylallylamino)purine	12.7	1.4
HY-112175	N-Acetylhistamine	8.3	-0.2
HY-112639	Aristeromycin	57.5	53.9
HY-112642	9-Methoxycanthin-6-one	21.1	12
HY-112731	TFAP	29.2	0.4
HY-112790	Adenosylcobalamin	4.7	-0.2
HY-113004	3-Hydroxyvaleric acid	9.6	-1.3
HY-113008	Urocanic acid	13	-0.3
HY-113011	Maltotriose	11.7	2.3
HY-113013	Hydroxypyruvic acid	11.1	-0.3
HY-113015	Stearoylethanolamide	23.4	1.7
HY-113016	Elaidic acid	15	-0.4
HY-113020	21-Hydroxypregnenolone	2.6	-0.2
HY-113026	Delta-Tocopherol	8.2	9.4
HY-113046	5-Methyltetrahydrofolic acid	11.5	1.1
HY-113047	5,6-Dihydrouridine	10.1	-2.9
HY-113057	3-Hydroxycapric acid	14.4	6.8
HY-113061	Pseudouridine	8.5	0.3
HY-113063	3-Methyl-2-oxovaleric acid	37.4	-0.2
HY-113071A	Mevalonic acid (lithium salt)	0	-0.5
HY-113075	1,5-Anhydrosorbitol	12.9	0.3
HY-113076	Thiamine pyrophosphate	8.2	-6
HY-113080	N-Acetylornithine	0	-0.4
HY-113081	1-Methyladenosine	12.1	-0.1
HY-113085	3-Hydroxyhippuric acid	19.6	0
HY-113092	Propionylcarnitine	45.8	0
HY-113093	Ethyl glucuronide	10.6	4.2
HY-113094	Paullinic acid	40	-0.2
HY-113098	2-Oxovaleric acid	0	-0.9
HY-113099	Indolelactic acid	16.7	4.1
HY-113100	N-Acetylputrescine hydrochloride	17.4	-0.2
HY-113101	2-Hydroxyadipic acid	14.9	-1.2
HY-113107	3-Hydroxydodecanoic acid	9.4	-3.9
HY-113114	Tetrahydrocortisone	9.2	0.6
HY-113121	Vanillylmandelic acid	10.9	-1.7
HY-113123	LysoPC(14:0/0:0)	20.5	-0.2
HY-113126	3-Hydroxyisobutyric acid	14.2	0.6
HY-113128	sn-Glycerol 3-phosphate	9	-3.2
HY-113130	Eicosadienoic acid	18.2	0.4
HY-113134	25-Hydroxycholesterol	3.1	-3.3
HY-113135	5-Methylcytidine	18.9	-1.4
HY-113136	1-Methylguanosine	8.6	0.9
HY-113137	N2,N2-Dimethylguanosine	18.2	-0.5
HY-113138	3-Methyluridine	46.6	0.3
HY-113139	1-Methylinosine	4.7	0.1
HY-113143A	Galactose 1-phosphate Potassium salt	10	3
HY-113144	L-Hexanoylcarnitine	26.2	-1
HY-113159	Docosapentaenoic acid (22n-3)	11.1	1.3
HY-113161	L-Octanoylcarnitine	0	-0.3
HY-113166	Dodecanoylcarnitine	12	8.9
HY-113168	Butyrylcarnitine	14	-8.1
HY-113201	Tetradecanoylcarnitine	23.5	-0.1
HY-113202	Stearoylcarnitine	19.6	-0.5
HY-113204	N-Oleoyl glycine	9	1.3
HY-113212	Ursocholic acid	5.9	0.7
HY-113216	Asymmetric dimethylarginine	14.5	-3.3
HY-113217	Cholesteryl oleate	8.1	-0.3
HY-113219	Hydroxyphenyllactic acid	20.4	1
HY-113221	Isovalerylcarnitine	19.1	0.4
HY-113224	Desmosterol	29.1	-0.3
HY-113227	Oxoadipic acid	7	1.6
HY-113232	3-Methylcrotonylglycine	20.3	-1
HY-113236	p-Synephrine	16.1	2.7
HY-113239	Hydroxycotinine	11.6	9.7
HY-113247	trans-trans-Muconic acid	14.2	-1.3
HY-113248	3-Nitro-L-tyrosine	8	-2.3
HY-113252	2-Methoxyestrone	10.1	5.2
HY-113253A	N8-Acetylspermidine dihydrochloride	37.4	-1
HY-113261	Oleoylcarnitine	19.8	-1.1
HY-113262	8-Hydroxyguanosine	0	-0.9
HY-113263	17a-Hydroxypregnenolone	5.8	1.3
HY-113266	Valerylcarnitine	17	-0.1
HY-113267	Dihydrofolic acid	8.2	-0.3
HY-113270A	(3-Carboxypropyl)trimethylammonium chloride	14.3	-0.8
HY-113277	3-Methyladipic acid	15	-0.9
HY-113278	Leucyl-phenylalanine	8.1	-7.7
HY-113279	7-Dehydrocholesterol	15.2	44.4
HY-113283	Homogentisic acid	10.7	-1.2
HY-113285	Ureidopropionic acid	0	-0.4
HY-113286	4-Guanidinobutanoic acid	11.4	7.6
HY-113291	5'-Deoxyadenosine	24.8	-0.3
HY-113293A	Estrone sulfate (potassium)	11.5	-0.2
HY-113293B	Estrone sulfate (sodium)	33	0.2
HY-113295	Salicyluric acid	12.3	1.4
HY-113298	Citraconic acid	34.6	-1.1
HY-113303	FAPy-adenine	11.8	2.3
HY-113308A	Taurolithocholic acid (sodium salt)	0	-0.7
HY-113313	Aldosterone	45.1	0
HY-113315	3b-Hydroxy-5-cholenoic acid	19	1.7
HY-113320	Etiocholanolone	13.1	-1
HY-113325	NADP	27.5	-0.4
HY-113328	Aminoadipic acid	8	1.4
HY-113334	Turanose	9	-2.5
HY-113340	2-Furoylglycine	6.8	1.9
HY-113351	11β-Hydroxyandrosterone	12.4	16.5
HY-113353	Nicotinuric acid	15.7	-0.3
HY-113354	Anserine	14.1	5
HY-113362	Petroselinic acid	0	-0.2
HY-113365	Cholestenone	3.3	-0.3
HY-113369	Cholesteryl arachidonate	31.7	0
HY-113371	2-Methylcitric acid	13.8	-1.2
HY-113373	Guanidinosuccinic acid	40.7	-0.1
HY-113377A	L-Glyceric acid (sodium)	18.8	0.3
HY-113378	3-Hydroxybutyric acid	11.2	9.7
HY-113380	(S)-b-aminoisobutyric acid	15.6	0.5
HY-113382	N-Methylhydantoin	20	-0.4
HY-113402	Gamma-glutamylcysteine	25.4	2
HY-113404	DL-Dopa	19.1	-1
HY-113407A	D-Fructose-6-phosphate (disodium) salt	13	-9.1
HY-113409	3-Hydroxyisovaleric acid	20.6	-0.3
HY-113410	3-Methylglutaric acid	5.4	0.7
HY-113411	3-Hydroxyglutaric acid	16.6	0.4
HY-113412A	3-Methylhistamine (dihydrochloride)	13.5	2.6
HY-113414	Deoxycorticosterone	8.7	12
HY-113426	Nepsilon-Acetyl-L-lysine	0	-0.2
HY-113427	trans-Vaccenic acid	36.5	-0.2
HY-113432	Nudifloramide	9.5	2.9
HY-113440	5-Methoxytryptophol	10	-1.4
HY-113462	α-Carotene	29.7	19.1
HY-113468A	3-O-Methyldopa	14.8	-2.4
HY-113474	3,4-Dihydroxymandelic acid	47.7	-0.2
HY-113485	Melanin	10.8	-0.2
HY-113486	Lathosterol	5.7	-0.2
HY-113493	4-Pyridoxic acid	22.7	-0.3
HY-113494	Stigmastanol	12.4	8.9
HY-113498	Sphingomyelin	18.5	-0.2
HY-113511	Glycogen, Mussel	12.5	-0.3
HY-113511A	Glycogen, Oysters	5	-0.3
HY-113523	5-Hydroxydopamine hydrochloride	11.7	7.7
HY-113524	N-Acetyl-L-aspartic acid	0	-0.4
HY-113527	TRIA-662	14.4	1.7
HY-113529	Stachyose (tetrahydrate)	43.8	7286084701815
HY-113556	Sappanone A	15.6	25.2
HY-113573	Protosappanin A	18.5	0.4
HY-113801	N-(3-Oxooctanoyl)-DL-homoserine lactone	12	8.5
HY-113952	Actinonin	7.2	-0.9
HY-113972	Methyl mycophenolate	16.7	61.8
HY-114158	Pronase E (Activity ≥ 7000 U/g)	10.4	-0.3
HY-114158A	Pronase E (Activity ≥ 4000 U/mg)	9.3	-0.5
HY-114202	delta-Valerobetaine	15.5	4.4
HY-114245	Se-Methylselenocysteine	9.7	-3.8
HY-114252	Strophanthidin	42.5	2.8
HY-114336	Enocyanin	5.6	-0.4
HY-114360	Taurohyodeoxycholic acid	21.5	-1.1
HY-114464	11-Beta-hydroxyandrostenedione	25.4	0.5
HY-115051	2-Hydroxymethyltetrahydropyran	4.6	0
HY-115684	2-Undecanol	13	0.6
HY-116035	Nimbolide	3.3	5.8
HY-116084	Trimethylamine N-oxide	7.5	-1
HY-116474	Viridicatol	6.9	1
HY-116506	Bigelovin	4.5	-8.7
HY-116514	(S)-(−)-Perillyl alcohol	9.9	-0.5
HY-116934	5-Pentadecylresorcinol	51.7	11.8
HY-117235	Diallyl Trisulfide	13.2	-3.7
HY-118341	Clitocine	17.5	-0.9
HY-118384	Sangivamycin	8.8	3
HY-118620	Nortriptyline	0	10.2
HY-118840	1,4-D-Gulonolactone	9.5	-4.4
HY-119109	Laminaran	8.9	-0.3
HY-119358	Traumatic Acid	16	2.5
HY-119412	Biliatresone	1.5	2.7
HY-119413	9-Ethyladenine	16.7	-1
HY-119502	Camalexin	15.6	23.4
HY-119529	Jineol	16.6	-0.6
HY-119580	Leucocyanidin	0	0.2
HY-119674A	Xanthopterin (hydrate)	48.2	-0.2
HY-119695A	Simvastatin acid (ammonium)	14.1	5
HY-119720	Neocryptotanshinone	7.2	2.7
HY-120140	Ganoderic acid DM	10.7	0.9
HY-12033	2-Methoxyestradiol	20.9	-0.6
HY-12048	Chelerythrine (chloride)	3	-6
HY-12053A	Vinorelbine (ditartrate)	14.8	18.3
HY-121054	Chalcone	18.8	0
HY-121107	Chrysene	7	-0.5
HY-121118	Coronaridine	41.8	2.2
HY-121144	Cefazedone	46.4	0.1
HY-121222	alpha-Bisabolol	45.5	-0.2
HY-12136	Purpurogallin	14.6	0.2
HY-121376	Neoamygdalin	63.2	-0.4
HY-121382	Gypsogenin	3.4	-1.9
HY-121401A	(−)-Myrtenal	49.7	0.2
HY-121447	Heneicosanoic acid	8.6	0
HY-121471	Chrysoeriol	9.8	0.5
HY-121618	α-Thujone	13.6	2.6
HY-121793	Roemerine	25.9	2.4
HY-121883	Lignoceric acid	9.2	3.8
HY-121936	Yohimbic acid	7.6	-0.7
HY-122009	Indican	16.8	-0.5
HY-122267	Clovamide	12.6	-1.1
HY-122308	Militarine	10.3	-0.1
HY-122410	Dihydrolanosterol	15.4	-1.3
HY-122489	DL-Laudanosine	36.8	0.1
HY-122524	7-Methylguanosine	7.1	-2.1
HY-122808	(-)-Camphoric acid	18.8	-0.3
HY-122940	Precocene II	11.1	1.2
HY-122942	Moracin M	14.7	-0.7
HY-122965	Batatasin III	12.4	2.8
HY-123033A	Nicotinamide riboside (chloride)	18.1	0.1
HY-123100	Ganoderic acid N	14.9	0.7
HY-12316	20(S)-Hydroxycholesterol	57	0
HY-12361	PF 1022A	4.4	-3.6
HY-124009A	L-Cysteic acid (monohydrate)	10.5	4.5
HY-124124	N-Methylnicotinamide	28.4	0.5
HY-124151	Adenosine-2'-monophosphate	18.6	0.6
HY-124257	(R)-Citronellol	19.3	-0.5
HY-124422	Pentacosanoic acid	12.4	-3.4
HY-125112	Vicenin-1	12.3	-1.7
HY-125130	Hesperetin 7-O-glucoside	8	3
HY-125365	Rifamycin S	9.2	3.2
HY-125598	Secologanin	9.8	-2.6
HY-125731	Glycodeoxycholic Acid	10.1	1
HY-125827	13-Methylberberine (chloride)	18.9	-8.6
HY-125833	Alpha-Naphthoflavone	5.7	65.1
HY-125848	Ginsenoside F2	9.4	-0.9
HY-125850	Berberrubine (chloride)	17	-0.4
HY-125911	Gossypin	15.7	0.2
HY-12591A	D-Luciferin	8.6	8.4
HY-125934	Allocholic acid	13	-0.1
HY-12597	Quisqualic acid	41.8	0.1
HY-126052	Gnetol	31.7	-1
HY-126066	(-)-Syringaresinol	16.7	0.6
HY-126126	S-Adenosyl-DL-methionine	7.2	-0.6
HY-126304	β-Glycerophosphate (disodium salt hydrate)	11.7	-0.3
HY-126307	Urolithin B	12.4	3.9
HY-126382	Hesperidin methylchalcone	36.6	-0.1
HY-126410	Petunidin (chloride)	13.2	1.2
HY-126415	Magnesium Lithospermate B	6.1	2.9
HY-126421	Kansuinine A	17.5	1.5
HY-126741	Azadirachtin	39.3	0.1
HY-12695	Guanosine 5'-triphosphate (trisodium salt)	12.4	-0.5
HY-126995	Glycohyodeoxycholic acid	0	-0.5
HY-12710A	Rauwolscine (hydrochloride)	43.9	0.1
HY-127143	Sterculic acid	20	-0.9
HY-12715	Yohimbine	50.5	1.9
HY-127170	3-Hydroxycoumarin	12.9	0.2
HY-128374	D-Glucose 6-phosphate (disodium salt)	7.6	4.5
HY-128387	2,3-Butanediol	20.3	1.3
HY-128400	4'-Methoxychalcone	28.4	-2.1
HY-128417	alpha-D-glucose	0	-0.6
HY-128421	Tridecanedioic acid	19.9	-1.6
HY-128425	N-​Carbamoyl-​DL-​aspartic acid	10	-3.4
HY-128426	Trans-​2-​butene-​1,​4-​dicarboxylic acid	11.8	2.7
HY-128429	Trans-​2-​Hexenal	10.5	-0.7
HY-128434	L-​Leucyl-​L-​alanine	8.7	-3.3
HY-128447	Allyl methyl sulfide	15.5	0.4
HY-128454	Dimethyl trisulfide	0	-0.3
HY-128483	Fusaric acid	12.7	0.1
HY-128553	Antineoplaston A10	7.8	2
HY-128699	D-Desthiobiotin	19.7	-0.4
HY-128720	Diethyl oxalpropionate	52.9	-1.1
HY-128730	Acetyl phosphate(lithium potassium)	13.8	6
HY-128733	Phenyl acetate	16.6	-0.5
HY-128735	N-Formylglycine	18.6	0.4
HY-128737	Methyl β-D-Galactopyranoside	9.6	-6.2
HY-128738	Thymidine-5'-monophosphate (disodium) salt	15.5	1.4
HY-128739	Palatinose (hydrate)	8.1	-0.3
HY-128740	Mesoxalate (sodium) (monohydrate)	17.5	-1.6
HY-128741	D-Allose	0	-0.3
HY-128742	Thiamine monophosphate (chloride) (dihydrate)	12.1	-1.9
HY-128743	12-Hydroxydodecanoic acid	18.7	-1
HY-128744	Phosphonoacetic acid	13	4.8
HY-128746	2,6-Diaminoheptanedioic acid	16.6	1.4
HY-128747A	α-D-Glucose-1-phosphate (disodium hydrate)	17.2	6.2
HY-128749	D-Glucaric acid (potassium)	8.8	-8
HY-128750	(Z)-4-Amino-4-oxobut-2-enoic acid	25.2	-0.2
HY-128753	D-Lyxose	44.8	-0.4
HY-128754	Monoolein	25.9	0.1
HY-12882A	Ifenprodil (tartrate)	39.7	0.1
HY-128851	Coenzyme A	10.1	0
HY-128853	Taurodeoxycholate (sodium salt)	12.5	-0.1
HY-129034	Ramoplanin	3	-0.3
HY-129077	FR179642	10.5	4.7
HY-129434A	4aα,7α,7aα-Nepetalactone	8.3	0.2
HY-129440	N-(p-Coumaroyl) Serotonin	20.1	10.1
HY-129529	6-Hydroxyluteolin 7-glucoside	5.1	-0.7
HY-129554	cis-​9,​10-​Epoxystearic acid	9.5	-0.4
HY-129555	Surfactin	0	0.1
HY-12956	Dinoprost	23.2	4
HY-129578	Asperphenamate	18	-0.3
HY-129605	Ferulenol	4.4	-1.1
HY-129623	Ethyl nonanoate	11.4	2.4
HY-129630	Tetrahydrocortisol	8.8	-0.2
HY-129997	Luteolinidin (chloride)	44.9	0.1
HY-13005	Fagomine	9.8	-2.4
HY-130055	HQNO	33.2	-3
HY-130237	Cinnamtannin B-1	6.4	0.2
HY-130259	LC3-mHTT-IN-AN2	50.8	-1.1
HY-13062	Daunorubicin (hydrochloride)	2.9	11.9
HY-13065	Isobavachalcone	7.1	2
HY-13067	Tripterin	0.3	0.5
HY-131108	β-Aspartylaspartic acid	12.1	2.7
HY-131115	Cyclo(Tyr-Leu)	23	-5.8
HY-131394	5-Hydroxymethyl-2’-deoxycytidine	0	-0.8
HY-131413	O-Desmethyl Galanthamine	10.4	3.4
HY-131503	13-Methyltetradecanoic acid	23.2	-0.6
HY-131592	Tricetin	5.6	4.4
HY-13212	(Z)-2-Decenoic acid	19.8	29.5
HY-13295	Vinpocetine	50	0.9
HY-133068	5-Hydroxyferulic acid	7.5	2.7
HY-133091	7-Ethoxycoumarin	16.8	0
HY-133108	Azadirachtin B	25	0.3
HY-133680	β-Tocopherol	21	1.6
HY-133860	Chrysoobtusin	21.3	0.7
HY-134036	α-Obscurine	2.4	-0.2
HY-13407	Gossypol	9.9	-0.1
HY-13417A	AICAR (phosphate)	10.5	3.6
HY-13425	Deguelin	1.3	-2.2
HY-13434A	Ionomycin (calcium)	0	-3.3
HY-135013	Umbellulone	30.4	0.1
HY-13503	Epothilone A	33.8	-0.9
HY-135072	N,N',N''-Triacetylchitotriose	8	0.7
HY-135087	Caprylic/Capric Triglyceride	35.8	-0.4
HY-13516	Aloperine	8.6	26.4
HY-13518	Piceatannol	34.2	-0.2
HY-135190	(-)-Cedrene	15.2	0.1
HY-13555	β-Lapachone	1.2	-1.8
HY-13557	Ascomycin	17.9	12.5
HY-135737	Dicaprylyl carbonate	9.6	-0.2
HY-135772	12-Ketodeoxycholic acid	15.9	0.1
HY-135897	Urolithin C	16.1	4.7
HY-13595	Chrysophanol	29.5	0.2
HY-13605	Cytarabine	0	-1
HY-136064	4,4'-Dimethoxychalcone	21.7	10.7
HY-136177	Tris(2,4-di-tert-butylphenyl)phosphate	5.2	-0.2
HY-13629	Etoposide	10.3	-10.6
HY-13643	Daminozide	12.3	3.1
HY-13653	(-)-Epigallocatechin Gallate	14.2	-0.4
HY-136648A	2'-Deoxyadenosine-5'-triphosphate (trisodium)	14.8	9.3
HY-13667	Levoleucovorin (Calcium)	17.5	0
HY-13674	Maytansine	10.2	3.2
HY-13680	Meisoindigo	20	-0.3
HY-13704	SN-38	12.5	-4.8
HY-13715A	Norepinephrine (hydrochloride)	7.6	1.5
HY-13718	Oglufanide	42.6	0.6
HY-13719	Oleandrin	9.1	1.5
HY-137295	Ingenol 3,20-dibenzoate	22.9	82.9
HY-13738A	Raloxifene (hydrochloride)	0	-11.3
HY-13744	Rubitecan	5.6	3
HY-13748	Silibinin	12.8	1.4
HY-13755A	(R)-Sulforaphane	54	71.2
HY-13756A	Tacrolimus (monohydrate)	31.6	5
HY-13764	Tetrandrine	4.2	79.7
HY-13768A	Topotecan (Hydrochloride)	8.7	-8.4
HY-13771	Ursodeoxycholic acid	27.1	3.5
HY-13771A	Ursodeoxycholic acid (sodium)	22.3	2.4
HY-13780	Vinblastine (sulfate)	30.6	21.5
HY-138800	Spinosad	3.2	54.2
HY-13930	Miquelianin	0	-0.3
HY-14248	Letrozole	10.7	3.4
HY-14393	Emodin	26.5	-2.2
HY-14579	(+)-Isolariciresinol	0	0.3
HY-14589	Chrysin	0	1.5
HY-14590	Kaempferol	31.8	-0.2
HY-14592	Tectochrysin	15.9	18.2
HY-14595	Biochanin A	0	-0.7
HY-14596	Genistein	17.6	6.8
HY-14602	Tramiprosate	14	0.3
HY-14608	L-Glutamic acid	5.2	-0.4
HY-14608A	L-Glutamic acid (monosodium salt)	12	-1.4
HY-14615	[6]-Gingerol	52.8	-0.2
HY-14616	Shogaol	27.7	2.7
HY-14617	Paradol	25	45.1
HY-14621	Zingerone	15.2	0.6
HY-14649	Retinoic acid	34.7	0.1
HY-14781	Levomefolic acid	12.5	6.2
HY-14860	1-Deoxynojirimycin	8.1	-2.5
HY-14944	Homoharringtonine	21	0.5
HY-150012	N-Lactoyl-Phenylalanine	15.1	-1.3
HY-15027	5-Aminosalicylic Acid	17.3	0.7
HY-15097	Myricetin	0	0
HY-15121	L-Theanine	8.3	1.5
HY-15122	Sinomenine	23.8	-0.6
HY-15122A	Sinomenine hydrochloride	38.1	0.1
HY-15130	DL-O-Phosphoserine	13.2	-1.4
HY-15141	Staurosporine	11.8	-2.4
HY-15142	Doxorubicin (hydrochloride)	17.9	-6.5
HY-15144	Trichostatin A	1.9	-3.1
HY-15194	Dimethylcurcumin	5.2	-1
HY-15230	Geldanamycin	19.9	-1.7
HY-15237	SL 0101-1	31.7	0.7
HY-15310	Ivermectin	28.1	-17.3
HY-15311	Avermectin B1	10.6	12.5
HY-15337	Hesperidin	33.4	-0.1
HY-15371	Forskolin	5.3	-1.4
HY-15449	Kaempferide	13.1	0.6
HY-15459	Cabazitaxel	12.8	-5.4
HY-15494	Picropodophyllin	9.2	5.9
HY-15552	Podofilox	36.4	-3.9
HY-15733	Lucidin	36.4	0
HY-15739	Ansamitocin P-3	22.8	17.2
HY-15753A	Ellipticine (hydrochloride)	3.3	30.7
HY-15758	3,3'-Diindolylmethane	15.5	-0.2
HY-16007	(-)-Hydroxycitric acid	12.3	1.5
HY-16059	Arglabin	30.7	16.5
HY-16502	Transcrocetinate disodium	10.6	2.1
HY-16558	Butein	44.9	6.5
HY-16560	Camptothecin	7.4	-3.3
HY-16561	Resveratrol	10.1	-0.1
HY-16562A	Irinotecan (hydrochloride)	20.2	-0.6
HY-16563	Narciclasine	11	-0.7
HY-16565	10-Deacetylbaccatin III	13.7	3.5
HY-16566A	Kanamycin (sulfate)	12.2	3.2
HY-16569	Colchicine	13.9	-3.5
HY-16589	Oligomycin A	4.2	-2.5
HY-16592	Brefeldin A	19.7	20
HY-16637	Folic acid	21.7	0.4
HY-16928	Cytochalasin B	14.6	63
HY-16938	5'-Methylthioadenosine	14.6	0.3
HY-16941	Damulin A	23.1	-0.5
HY-16942	Damulin B	3.3	7.3
HY-17024	Cyclopamine	31.6	0
HY-17035	Doramectin	25.8	4.2
HY-17362	Vancomycin (hydrochloride)	13.7	-4
HY-17363	Dimethyl fumarate	44.6	-0.3
HY-17387	(-)-Huperzine A	16.2	2.3
HY-17388	(±)-Huperzine A	23	1.6
HY-17389	Genipin	26.3	0.1
HY-17408	Mevastatin	13.2	12.2
HY-17411	Limonin	42.8	-0.9
HY-17435	4'-Demethylepipodophyllotoxin	17.4	-12.7
HY-17449	Fosbretabulin (disodium)	17.4	-0.2
HY-17461	Cortisone	18.3	0.8
HY-17461A	Cortisone acetate	14.1	3.9
HY-17462	Adrenosterone	14.3	-0.1
HY-17463	Prednisolone	20.1	-0.1
HY-17470	Mizoribine	7.9	3.1
HY-17473	Embelin	12.3	-0.4
HY-17490	Oxaceprol	6.7	0.4
HY-17510	Gossypol (acetic acid)	16.8	-3.1
HY-17552	sn-Glycero-3-phosphocholine	3.7	0
HY-17556	Folinic acid	23	0.1
HY-17560	Demeclocycline (hydrochloride)	0	48
HY-17561	G-418 (disulfate)	29.4	4.1
HY-17563	2'-Deoxyguanosine	7.2	3.5
HY-17565	Bleomycin (sulfate)	12.9	-11.1
HY-17566	Capreomycin (sulfate)	11.5	-5.1
HY-17568	Nonivamide	37.1	0
HY-17577	Berberine (chloride hydrate)	34	-15
HY-17578	Pneumocandin B0	12.2	1.9
HY-17580	Fidaxomicin	27.3	15
HY-17583	Griseofulvin	18.8	0.1
HY-18061	Ochromycinone	13.2	2.1
HY-18085	Quercetin	23.2	-0.1
HY-18234A	Leupeptin (hemisulfate)	0	23.3
HY-18258	Berberine (chloride)	12.1	-0.3
HY-18260	Bisphenol A	30.1	3.4
HY-18341	L-Thyroxine	13.8	1
HY-18569	3-Indoleacetic acid	5.1	-0.9
HY-18570	1-Naphthaleneacetic acid	18.6	0.7
HY-18572	2,4-D	7.9	1.8
HY-18733	Lipoic acid	22.6	-2.2
HY-18739	Phorbol 12-myristate 13-acetate	2.8	30.1
HY-18980	Rottlerin	3.7	-5
HY-18981	Decursin	2.9	-0.3
HY-18982	Anisomycin	43.4	4
HY-19332	Kifunensine	13.3	-5.2
HY-19424	Hemin	41	0.3
HY-19474	Maytansinol	12.6	6.6
HY-19528	SAH	0	0.2
HY-19543	Brusatol	15.3	5.2
HY-19657	Oxypurinol	38	-0.3
HY-19696	Tauroursodeoxycholate	17.1	2
HY-19700	trans-Zeatin	11.1	-2.8
HY-20558	D-(+)-Malic acid	7.2	0.4
HY-20584	10-Deacetyl-7-xylosyl paclitaxel	9.7	-12.6
HY-20685	Palmitoylethanolamide	7.7	-0.2
HY-21075	3-Furanoic acid	25.5	-1.3
HY-21088	3-Amino-2-piperidinone	6.1	-0.7
HY-21268	Methyl linolenate	18.3	3.9
HY-21754	Hygric acid	18.6	0
HY-22024	5-Hydroxyflavone	10.5	10.7
HY-22167	Methyl 2-hydroxy-4-methylvalerate	12.9	-0.2
HY-22306	β-D-Glucose pentaacetate	9.5	0.3
HY-22385	Salsolidine	0	0.2
HY-23119	Sodium thiocyanate	15	3.6
HY-23497	Poly(4-vinylphenol)	21.7	-0.4
HY-30004	1-Aminocyclopropane-1-carboxylic acid	14	2.9
HY-30151	Methoxsalen	9.9	2.3
HY-30152	Xanthotoxol	35.1	0.3
HY-30215	(S)-Leucic acid	20.8	1.1
HY-30216	(R)-Leucic acid	39	-0.7
HY-30219	D-​(+)​-​Phenyllactic acid	15.5	-0.5
HY-30220	(S)-2-Hydroxy-3-phenylpropanoic acid	0	-0.3
HY-30270	Mequinol	18.7	-0.4
HY-32004	Coumalic acid	13.5	10.5
HY-32735	Triptolide	7.2	10.5
HY-32736	Triptonide	17.2	2.8
HY-33037	Phenazine-1-carboxylic acid	16.2	1.9
HY-33212	D-N-Acetylgalactosamine	18	-8.2
HY-33893	Indole-3-methanamine	10.2	7
HY-33914	4-Hydroxymethylpyrazole	48.6	0.4
HY-34204	2'-Hydroxy-4'-methylacetophenone	4.8	0.3
HY-34350	o-Hydroxybenzylamine	9.2	0.7
HY-34431	Purine	9.4	-0.5
HY-34439	2,5-Dimethylpyrazine	5.1	-0.8
HY-34465	5-Methyl-2-thiophenecarboxaldehyde	19.9	0
HY-34516	D-Ornithine (hydrochloride)	8.7	-2.1
HY-34544	2-Hexylthiophene	6.8	1.7
HY-34740	Ethylmalonic acid	44.3	-0.2
HY-40135	L-Hydroxyproline,BioReagent, suitable for cell culture	14.9	1.3
HY-40136	cis-4-Hydroxy-L-proline	15.4	2.9
HY-40161	Indole-3-carboxylic acid	22.5	-1.3
HY-41094	cis-Isolimonenol	0	-0.2
HY-41324	7-keto-Deoxycholic acid	13.1	13.3
HY-41404	Piperonylic acid	22.5	-0.5
HY-41417	Octanoic acid	40.1	-0.3
HY-41461	5-Amino-3H-imidazole-4-Carboxamide	6.7	0.4
HY-41494	o-Toluic acid	0	0.4
HY-41700	D-Alanine	14.5	3.8
HY-41982	D-Glucuronic acid lactone	8.3	-1.2
HY-42034	Hydroquinine	0	0
HY-42068	(-)-Aspartic acid	9.6	-6.5
HY-42937	Transcrocetin meglumine salt	0	0
HY-43470	3α,12β-Dihydroxycholanoic acid	16.7	0.4
HY-50723	3-Methylxanthine	8.5	-0.2
HY-50730	Asparagusic acid	15.6	0.3
HY-59125	(R,R)-(+)-Hydrobenzoin	11.5	0
HY-59132	2-Amino-1-phenylethanol	5.2	0
HY-59291	N-Acetyl-L-leucine	5.7	0.2
HY-66007	Ac-β-Ala-OH	12.2	-2.7
HY-66047	2,4-Dihydroxypyrimidine-5-carboxylic Acid	0	-0.8
HY-69014	2-O-Methylcytosine	0	0.2
HY-75087	(R)-pyrrolidine-2-carboxylic acid	8	-5
HY-75161	(-)-Menthol	9.8	-0.7
HY-75247	Coumaran	17.6	-0.6
HY-75308	Azetidine-2-carboxylic acid	9.8	-6.6
HY-75342	Methyl vanillate	0	-0.4
HY-75564	Cyclo(Ala-Gly)	39.9	-0.2
HY-75625	2-Hydroxy-4-methoxybenzoic acid	14	0.3
HY-75954	2-Hydroxyhexanoic acid	15.2	1.1
HY-76006	3-Hydroxybenzaldehyde	10.5	0.6
HY-76199	trans-4-Hydroxycyclohexanecarboxylic acid	7	0.3
HY-76224	3-Furaldehyde	22	-1.5
HY-76225	Ammonium glycyrrhizinate	1.4	0
HY-76228	1H-pyrazole	8	-0.2
HY-76299	Galanthamine	37.6	-0.2
HY-76316	Bergaptol	33.3	-0.5
HY-76504	2,6-Dimethoxybenzoic acid	48.8	0.1
HY-76547	p-Toluic acid	6.6	-3.1
HY-76691	D-Ribonolactone	5	-0.9
HY-76705	Methyl N-methylanthranilate	29.4	-0.6
HY-76847	Chenodeoxycholic Acid	10.9	4.3
HY-76981	5-Hydroxy-1-tetralone	49.2	0
HY-77173	Demethoxyencecalin	12.9	0.6
HY-77434	9-Dihydro-13-acetylbaccatin III	13.2	-1.1
HY-77554	Cephalomannine	17.2	-0.5
HY-77572	7-Epi 10-desacetyl paclitaxel	21.4	0.2
HY-77591	Cysteamine (hydrochloride)	17.8	-0.2
HY-77641	Cinnamoylglycine	41.7	0
HY-77813	Benzyl isothiocyanate	15	0.2
HY-77817	Pyrrole-2-carboxaldehyde	21.6	0.2
HY-77839	Cortodoxone	27.9	1.1
HY-77956	Thyminose	3.9	-0.3
HY-77995	2-Methoxybenzaldehyde	9.8	0.1
HY-78086	m-Tolualdehyde	7.5	-0.1
HY-78093A	(S)-(-)-Phenylethanol	8.9	0.2
HY-78139	L-Xylose	15.6	0.3
HY-78446	KSD 2405	12.6	0.1
HY-79334	(S)-(+)-1,2-Propanediol	27	0.1
HY-79494	Glyoxalic acid（50% in water）	35.2	-0.5
HY-79593	MRE-269	12.2	41.2
HY-79635	Methyl indole-3-carboxylate	12	0.5
HY-A0009	Galanthamine (hydrobromide)	13.6	0.7
HY-A0019	Paliperidone	0	0
HY-A0066A	Tolazoline (hydrochloride)	16.2	7.1
HY-A0070A	Liothyronine	24.5	18.7
HY-A0089	Colistin (sulfate)	10.4	-0.5
HY-A0098	Tunicamycin	3.6	1.7
HY-A0100	Thiamine monochloride	10.3	2.4
HY-A0129	Histamine (phosphate)	8.3	-6.6
HY-A0132	N-Acetyl-D-glucosamine	11.1	0
HY-A0154	Deslanoside	55.1	30.6
HY-A0181	Adenosine monophosphate	0	0
HY-A0181A	Adenosine 5'-monophosphate monohydrate	14.6	-3.1
HY-A0210	Cerulenin	29.4	1.1
HY-A0248	Polymyxin B (Sulfate)	5.3	-0.1
HY-A0276	Gentamicin (sulfate)	7.8	-0.2
HY-A0279A	Pristinamycin IA	24.5	1.7
HY-B0015	Paclitaxel	31	32.2
HY-B0025	Voglibose	9.7	-2.6
HY-B0030	D-Cycloserine	10.6	-1.2
HY-B0055	Azulene	12.9	-0.7
HY-B0075	Melatonin	45.9	-0.1
HY-B0089	Acarbose	12.4	-2.8
HY-B0094	Artemisinin	15.5	0.2
HY-B0108	Daptomycin	23.2	62.7
HY-B0133	Natamycin	32.1	-0.1
HY-B0134	Bestatin	20.4	1.8
HY-B0134A	Bestatin (hydrochloride)	27.1	0.4
HY-B0141	Estradiol	37.5	0.6
HY-B0141A	Alpha-Estradiol	18.2	-0.1
HY-B0143	Niacin	7.8	-0.3
HY-B0150	Nicotinamide	16.9	-0.3
HY-B0151	Pregnenolone	40.7	1.3
HY-B0152	Adenine	24.2	1.2
HY-B0152B	Adenine (hemisulfate)	12.1	0.6
HY-B0158	Cytidine	9.8	0
HY-B0165A	Pravastatin (sodium)	14.3	3.1
HY-B0166	L-Ascorbic acid	17.7	0.3
HY-B0166A	L-Ascorbic acid (sodium salt)	18.5	-0.4
HY-B0167	Salicylic acid	0	-0.7
HY-B0167A	Sodium Salicylate	19.4	-1.1
HY-B0172	Lithocholic acid	28.4	1.2
HY-B0178A	Guanidine (hydrochloride)	9	-7.2
HY-B0183	Ellagic acid	5.6	-0.6
HY-B0188A	Mianserin (hydrochloride)	0	0.8
HY-B0215	Acetylcysteine	39.5	-0.2
HY-B0216	Ethynyl Estradiol	15.3	0.2
HY-B0220	Erythromycin	11.8	9.7
HY-B0221	Amphotericin B	26.6	103.7
HY-B0222	1-Docosanol	13.6	-2.1
HY-B0228	Adenosine	8.7	5.5
HY-B0234	Estrone	34.3	-1.1
HY-B0236	6-Aminocaproic acid	7.9	0.9
HY-B0264	Guaifenesin	21.2	-1.5
HY-B0275	Oxytetracycline	35.1	0
HY-B0275A	Oxytetracycline (hydrochloride)	27.8	0
HY-B0276	Ethionamide	8.8	-1.1
HY-B0277	Vidarabine	17.7	-2.6
HY-B0282	Acetylcholine (chloride)	35.4	-0.3
HY-B0300	Penicillamine	11.1	-0.5
HY-B0315	Vitamin B12	8.3	2.5
HY-B0318	Metronidazole	35.8	16.2
HY-B0328	Triamcinolone	0	0
HY-B0332	Menadione	8.7	-0.4
HY-B0351	Taurine	10.7	0.5
HY-B0355	Ginkgolide A	11.6	0
HY-B0367	Lornoxicam	9.3	5.4
HY-B0373	Tiopronin	17.9	-0.6
HY-B0394	Atropine (sulfate monohydrate)	50	-0.1
HY-B0398	Nalidixic acid	0	0.1
HY-B0399	L-Carnitine	12.8	2.9
HY-B0400	D-Sorbitol	32.7	0
HY-B0412	Estriol	47.7	-0.2
HY-B0421	Mycophenolic acid	35	36.2
HY-B0425A	Novobiocin (sodium)	11.4	7.5
HY-B0430	D-Pantothenic acid	20.7	1.1
HY-B0433A	Quinine (hydrochloride dihydrate)	0	5
HY-B0438	Spectinomycin (dihydrochloride)	21.5	20.6
HY-B0441	Tobramycin	12	5.3
HY-B0445	NAD+	14.6	3.1
HY-B0456	Riboflavin	22.6	0
HY-B0459	Scopine	42	-0.3
HY-B0469	Medroxyprogesterone acetate	15.8	-0.2
HY-B0470	Neomycin (sulfate)	9.1	-1.5
HY-B0472	Streptomycin (sulfate)	8.9	-7.3
HY-B0474	Tetracycline (hydrochloride)	0	41.7
HY-B0490	Hygromycin B	47.6	-0.1
HY-B0498	Bindarit	9.4	2
HY-B0504	Creatinine	19.7	0.6
HY-B0508	Ornidazole	23.7	18.4
HY-B0511	Biotin	15	0
HY-B0519	Tylosin (tartrate)	18.5	45.9
HY-B0519A	Tylosin	21.2	24.7
HY-B0519B	Tylosin (phosphate)	32.6	16.6
HY-B0528A	Octopamine (hydrochloride)	41.3	-0.1
HY-B0535A	Ethambutol (dihydrochloride)	37.8	-0.1
HY-B0539	Desloratadine	30.1	29.2
HY-B0542	Ouabain (Octahydrate)	13.6	-12.2
HY-B0573	Propranolol (hydrochloride)	21.5	0.3
HY-B0573B	Propranolol	13.6	36.7
HY-B0579	Cyclosporin A	19.7	24.1
HY-B0586	Methylcobalamin	11.8	-0.2
HY-B0617A	S-Adenosyl-L-methionine (tosylate)	10.1	-3.4
HY-B0647	Butylphthalide	0	0.1
HY-B0660	Eicosapentaenoic Acid	14.9	5.6
HY-B0671	Vancomycin	11.7	0.1
HY-B0704	Azelaic acid	39.6	-0.1
HY-B0708	β-Estradiol 17-acetate	25.8	-1
HY-B0719	Ingenol Mebutate	3.8	1.1
HY-B0722	Histamine (dihydrochloride)	36.5	0
HY-B0739	Citicoline	8.9	-2.5
HY-B0739A	Citicoline (sodium)	9.6	3.4
HY-B0751	Fumagillin	17.1	2.4
HY-B0762	Acetyl-L-carnitine (hydrochloride)	6.9	1.3
HY-B0765	Dehydroepiandrosterone sulfate (sodium salt)	0	0.3
HY-B0770	Artemotil	24.5	-3
HY-B0778	Milbemycin oxime	3.1	-3.5
HY-B0809	Theophylline	6	-0.2
HY-B0811	Salicylamide	27.2	-0.2
HY-B0856	Validamycin A	13.2	2.9
HY-B0891	17α-Hydroxyprogesterone	25.2	0.8
HY-B0892	Benzyl alcohol	36.4	-0.1
HY-B0900	Anethole	16.8	0.3
HY-B0914	10-Undecenoic acid	16.2	2.6
HY-B0914A	10-Undecenoic acid (zinc salt)	19.8	0.1
HY-B0923	Danthron	0	0.8
HY-B0927	Hydrastine	28.1	-0.2
HY-B0935	Benzyl benzoate	12.5	4.9
HY-B0941	6-Benzylaminopurine	5.7	0.2
HY-B0956	Paromomycin (sulfate)	8.2	16.9
HY-B0957	Erythromycin Ethylsuccinate	7.6	0.4
HY-B0958	Mupirocin	43.8	32.7
HY-B0964	Riboflavin (phosphate sodium)	8.2	11.2
HY-B0979	Lobeline (hydrochloride)	10.6	40.9
HY-B0990	Thiostrepton	5.1	-1.1
HY-B0997	Hydroquinidine	28.4	12.3
HY-B0998	Dehydrocholate (sodium)	8.8	-1
HY-B1000	Selenomethionine	11.2	1.2
HY-B1000A	L-SelenoMethionine	10	1.3
HY-B1008	4-Aminobenzoic acid	0	-0.3
HY-B1021	Vincamine	16.6	-0.1
HY-B1025	Digoxigenin	35	10.9
HY-B1028	Pantethine	19.1	2.2
HY-B1030	Lanatoside C	19.6	-7.7
HY-B1065	Aceglutamide	11.5	-0.8
HY-B1070	DL-Xylose	18.5	3.6
HY-B1071	Lasalocid	3.1	-1.4
HY-B1071A	Lasalocid (sodium)	24.8	-11.5
HY-B1092A	Gluconate (sodium)	12.6	-0.6
HY-B1122	L-Cycloserine	39.8	0.1
HY-B1125	Glucosamine	8	-0.3
HY-B1131	Taurocholic acid (sodium salt hydrate)	5.9	-0.3
HY-B1134	Imazalil	26.3	23.5
HY-B1150	Clofoctol	4.5	-0.9
HY-B1167	Ajmaline	44.9	0.3
HY-B1173	(+)-Camphor	14.5	-0.2
HY-B1174	Bekanamycin	9.2	6.3
HY-B1178	Cotinine	7	0.2
HY-B1180	Vinburnine	22.5	-0.7
HY-B1181	Hydrastinine (hydrochloride)	11.1	-0.5
HY-B1181A	Hydrastinine	19.2	-0.3
HY-B1183	Hydrocortisone acetate	20	1.1
HY-B1189	Meglutol	20.1	-0.1
HY-B1204	Histamine	11	0.9
HY-B1205	Atropine	24.5	0.6
HY-B1207	Urethane	9.7	4.9
HY-B1222	Sisomicin (sulfate)	9.6	8.9
HY-B1223	Anethole trithione	32.8	24.4
HY-B1228	Ribostamycin (sulfate)	15.2	0.8
HY-B1229	Isovaleramide	31.1	-0.6
HY-B1234	Octinoxate	13.8	5.8
HY-B1247	Protoporphyrin IX	14.7	0.4
HY-B1259	6-Acetamidohexanoic acid	10.9	0.9
HY-B1278	D-α-Tocopherol acetate	8	2.6
HY-B1290	2-Phenylethanol	9.3	1.5
HY-B1295	Lithium citrate (tetrahydrate)	15.8	0.2
HY-B1302	Quinidine hydrochloride monohydrate	48.6	1
HY-B1304A	(+)-Sparteine (sulfate pentahydrate)	17.2	3.3
HY-B1306	4-Aminohippuric acid	23.6	-0.5
HY-B1327	Chlortetracycline (hydrochloride)	15.2	1.3
HY-B1328	Pyridoxine	14.9	-0.5
HY-B1329	Apramycin (sulfate)	10.5	-0.2
HY-B1331	Cyromazine	6.2	0
HY-B1346	DL-Glutamine	9.3	3.4
HY-B1350	Fusidic acid	31.2	34.6
HY-B1350A	Fusidic acid (sodium salt)	24.6	1.2
HY-B1352	L-Ornithine	13.8	8.1
HY-B1357	Digitoxin	25	-1.1
HY-B1358	Lincomycin (hydrochloride monohydrate)	16.8	-2.1
HY-B1361	Estropipate	9.1	1.4
HY-B1383	Dichlorisone acetate	17.4	-0.2
HY-B1384	Retinyl palmitate	11.4	9.9
HY-B1391	D-Panthenol	8	1.4
HY-B1411	i-Inositol	17.8	3.1
HY-B1418	Tazobactam	3.6	-0.1
HY-B1419	Salicyl alcohol	51.5	0
HY-B1438	Canrenone	24.5	-0.1
HY-B1449	Uridine	23.1	-0.2
HY-B1453	(±)-Carnitine (chloride)	11.9	4.8
HY-B1461	Deoxyarbutin	23.7	0.7
HY-B1465	1-Hexadecanol	14	-0.8
HY-B1468	8-Azaguanine	27.3	54.4
HY-B1472	Deoxycorticosterone acetate	37.7	-0.1
HY-B1476	NSC 42196	14.9	3.4
HY-B1494	Picrotoxinin	0	0.5
HY-B1500	2,2,2-Trichloroethanol	10.2	4.2
HY-B1505	Acefylline	13	0
HY-B1511	Cyclic AMP	7.4	-0.4
HY-B1513	α-Cyclodextrin	0	-0.9
HY-B1514	Allantoic acid	26.2	0.9
HY-B1532	Anabasine	10.7	-0.4
HY-B1550	Benzoin	34.2	-0.1
HY-B1556	Benzyl salicylate	24.5	0.1
HY-B1581A	L-Canavanine sulfate	10.7	18.1
HY-B1610	Sodium citrate (dihydrate)	0	-0.7
HY-B1618	Corticosterone	8.7	0.7
HY-B1654A	Flavin adenine dinucleotide (disodium salt)	22.7	-0.8
HY-B1671	(+)-Kavain	9.8	-0.4
HY-B1673	Pharmatose DCL 14	8.1	-0.1
HY-B1695	Methyl nicotinate	15.3	3.2
HY-B1716	L-5-Hydroxytryptophan	38.4	-0.8
HY-B1739	Pregnenolone monosulfate	11.5	0.5
HY-B1742	Proxyphylline	10.5	1.7
HY-B1743A	Puromycin (dihydrochloride)	8.9	6.9
HY-B1744	Pyridoxal phosphate	10	-0.7
HY-B1745	Pyridoxylamine	22.7	-0.8
HY-B1745A	Pyridoxylamine (dihydrochloride)	23.1	-0.9
HY-B1751	Quinidine	36.6	39.6
HY-B1756	Rotenone	2.8	-1.8
HY-B1761	Santonin	22.7	-0.5
HY-B1776	Spermidine	8.1	-0.8
HY-B1776A	Spermidine (hydrochloride)	13.6	-3.4
HY-B1777	Spermine	12.9	2
HY-B1788	Taurocholic acid	13.1	3.3
HY-B1802A	Tosufloxacin (tosylate hydrate)	0	58.8
HY-B1804	Tricaprilin	21.7	0
HY-B1812	1,2-Dimethoxybenzene	40.8	-0.2
HY-B1827	D-Galacturonic acid (hydrate)	6.7	-1.4
HY-B1841	Forchlorfenuron	13.7	-2.5
HY-B1907	Rifamycin (sodium)	7.5	22.2
HY-B1908	Midecamycin	12.9	-1.1
HY-B1920	Josamycin	25.8	0.3
HY-B1934	Methyl stearate	17.9	-1.4
HY-B1941	4-tert-Octylphenol	5.2	-0.1
HY-B1945	DEHP	64.8	0
HY-B2064	Carboxin	16.7	-1.9
HY-B2114	Escin	19	-0.7
HY-B2122	Maltitol	12	5.9
HY-B2123	Lactose	22.6	0.1
HY-B2130	Uric acid	6.1	-0.2
HY-B2134	Casanthranol	5	-0.4
HY-B2136	Tannic acid	8.9	-1.3
HY-B2156	Menaquinone-4	4.1	-0.1
HY-B2162	Chondroitin (sulfate)	7.9	-0.4
HY-B2167	Docosahexaenoic acid	38.6	-0.2
HY-B2171A	Carubicin (hydrochloride)	4.3	-5.3
HY-B2172	Vitamin K	7.3	-0.3
HY-B2176A	ATP (disodium trihydrate)	8.4	-1.2
HY-B2188	S-Methyl-L-cysteine	14	3.9
HY-B2194	γ-Oryzanol	22.1	-0.7
HY-B2219	Stearic acid	19	-0.8
HY-B2230	Hinokitiol	31	-1.3
HY-B2233B	Phosphorylcholine	10.9	2
HY-B2235	Lecithin	5.1	-0.3
HY-B2236	DL-Lysine	9.5	-8.8
HY-B2237	Lysozyme from chicken egg white	19	-0.4
HY-B2246	L-Carnitine (hydrochloride)	8.7	-0.9
HY-D0143	Quinine	49.1	0.5
HY-D0168	Orcinol	7	-0.4
HY-D0184	2'-Deoxycytidine	14.3	4.5
HY-D0185	2'-Deoxyguanosine monohydrate	1.5	-0.2
HY-D0186	2'-Deoxyuridine	11	1.5
HY-D0226	Quinizarin	0	-0.1
HY-D0803	Thymoquinone	21.8	2.8
HY-D0844	Glutathione oxidized	14.2	2.7
HY-D0885B	Phosphocreatine (disodium)	24.1	-1.7
HY-D0887	Disodium 5'-inosinate	10.4	0.8
HY-D0889	Glycylglycine	13.5	1.4
HY-D1056	Lipopolysaccharides	27.4	0
HY-F0001	NADH (disodium salt)	15.4	-3.9
HY-F0002A	NADP (disodium salt)	15.7	4.1
HY-F0004	β-Nicotinamide mononucleotide	11.5	-0.9
HY-I0096	Indole-2-carboxylic acid	12.3	0.8
HY-I0301	D-(+)-Glucono-1,5-lactone	14.2	-0.8
HY-I0352	Epiandrosterone	29.3	-0.1
HY-I0400	N-Acetylneuraminic acid	13.4	2.9
HY-I0501	2'-Aminoacetophenone	35.9	-0.3
HY-I0508	Phthalic acid	24	-0.3
HY-I0626	Cytosine	23.8	-0.2
HY-I0637	Isovanillin	0	0.2
HY-I0660	PCL 016	5.4	-0.3
HY-I0736	Isonicotinic acid	55	-0.2
HY-I0960	Uracil	4.8	-0.3
HY-I1060	L-Alloisoleucine	10.4	0.6
HY-N0001	(-)-Epicatechin	6.6	-0.7
HY-N0002	(-)-Epicatechin gallate	10.9	0.4
HY-N0003	Honokiol	45.8	32.2
HY-N0004	Oridonin	0	17.2
HY-N0005	Curcumin	26.3	-0.2
HY-N0006	Demethoxycurcumin	23.2	6.8
HY-N0007	(E,E)-Bisdemethoxycurcumin	26.4	2.2
HY-N0007A	Bisdemethoxycucurmin	33	2.9
HY-N0008	Orcinol glucoside	0	-0.9
HY-N0009	Geniposide	0	0
HY-N0010	Geniposidic acid	6.8	-0.1
HY-N0011	Baohuoside I	13	70.2
HY-N0012	Glycitin	11.5	1.5
HY-N0013	Vitexin	10.4	0
HY-N0014	Icariin	36.8	0.6
HY-N0015	Astragalin	34.6	-0.6
HY-N0016	Glycitein	11.9	2.8
HY-N0017	Bergenin	7.1	0
HY-N0018	Daidzin	20	3.9
HY-N0019	Daidzein	0	0.2
HY-N0020	Echinacoside	3.3	0
HY-N0021	Verbascoside	11.8	0.3
HY-N0022	Isoacteoside	4.2	-1
HY-N0023	Cistanoside A	10.3	-3
HY-N0026	2'-Acetylacteoside	11.1	3.9
HY-N0028	Forsythiaside A	13.1	2.3
HY-N0029	Forsythoside B	14.6	-0.3
HY-N0031	Plantamajoside	11.7	-1.7
HY-N0033	Poliumoside	6.3	-0.3
HY-N0034	Arctiin	4.1	-2.6
HY-N0035	Arctigenin	14.2	-6.1
HY-N0036	Costunolide	30.2	13.7
HY-N0037	Albiflorin	13.1	-0.4
HY-N0038	Alantolactone	2.9	-14.1
HY-N0039	Ginsenoside Rb1	12.4	0.2
HY-N0040	Ginsenoside Rb2	8.6	-0.7
HY-N0041	Ginsenoside Rb3	8	-0.1
HY-N0042	Ginsenoside Rc	12.8	7.3
HY-N0043	Ginsenoside Rd	13.9	-0.9
HY-N0044	Ginsenoside Re	9.3	-0.2
HY-N0045	Ginsenoside Rg1	48.2	-0.4
HY-N0046	Notoginsenoside Fe	12.2	-1.4
HY-N0047	Polyphyllin I	13.9	-10.8
HY-N0048	Polyphyllin II	13.9	7.1
HY-N0049	Nuciferine	11.6	2.6
HY-N0050	Allomatrine	8.4	2.9
HY-N0052A	Sanguinarine (chloride)	6.4	-27.3
HY-N0053	Psoralen	40.1	1.3
HY-N0054	Osthole	4.6	30.2
HY-N0055	Chlorogenic acid	7.2	-0.2
HY-N0056	Isochlorogenic acid A	23.1	-0.8
HY-N0057	3,4-Dicaffeoylquinic acid	7.5	6.5
HY-N0058	4,5-Dicaffeoylquinic acid	8.8	-0.7
HY-N0059	D-arabinose	22.9	3.8
HY-N0060	Ferulic acid	13.6	1.4
HY-N0060A	Ferulic acid (sodium)	36.8	76339630127626
HY-N0060B	(E)-Ferulic acid	0	-0.7
HY-N0061	Ethyl ferulate	18.3	1.1
HY-N0062	Angoroside C	7.5	0.2
HY-N0063	Punicalagin	13.6	-1.3
HY-N0064	Macelignan	0	2
HY-N0067	γ-Aminobutyric acid	12.4	3.9
HY-N0068	Solasodine	6.8	0.9
HY-N0069	Solamargine	6.1	-9.7
HY-N0070	Solasonine	8.1	13.2
HY-N0071	Crotonoside	10.9	-0.2
HY-N0072	Brazilin	12.2	26.3
HY-N0073	Sarsasapogenin	4.4	-0.2
HY-N0074	Byakangelicol	17.1	-1.1
HY-N0075	(Rac)-Byakangelicin	7.9	-2.4
HY-N0076	Bilobalide	54.8	0
HY-N0077	Ginkgolic Acid	13.6	-1.9
HY-N0078	Ginkgolic Acid (C13:0)	7.6	-0.6
HY-N0079	Praeruptorin C	32.9	0
HY-N0081	(±)-Praeruptorin A	24.8	19.1
HY-N0082	Praeruptorin B	53.9	7.3
HY-N0083	Betulin	3.8	-0.2
HY-N0084	Betulinaldehyde	26.8	-0.8
HY-N0085	Dimethylfraxetin	11.8	-0.5
HY-N0086	N6-Methyladenosine	24.4	1.8
HY-N0087	Gambogic Acid	0.4	-4.4
HY-N0088	Apocynin	5.3	0.3
HY-N0089	Schisandrin B	56.2	2
HY-N0091	Hypoxanthine	20.4	-0.8
HY-N0092	Inosine	11.8	0.1
HY-N0095	(S)-10-Hydroxycamptothecin	18.7	-0.8
HY-N0096	Rotundine	14.2	2.9
HY-N0097	Guanosine	36.7	-0.2
HY-N0098	Vanillin	17.3	0.9
HY-N0101	Neohesperidin	36.2	-0.6
HY-N0102	Isoliquiritigenin	0	-0.5
HY-N0103	Sophocarpine	19.6	-0.5
HY-N0103A	Sophocarpine (monohydrate)	23.9	0.3
HY-N0104	Curcumol	11.7	-0.3
HY-N0105	Rhein	55.2	-0.1
HY-N0106	Danshensu (sodium salt)	10.9	-1.1
HY-N0107	Cyclovirobuxine D	55.2	109.3
HY-N0109	Salidroside	10	0.8
HY-N0110	Palmatine (chloride)	29	-0.5
HY-N0110B	Palmatine (hydroxide)	0	-1.7
HY-N0112	Dihydromyricetin	0	-0.8
HY-N0113	Hordenine	25.2	-0.7
HY-N0114	Evodiamine	40.6	2
HY-N0114A	(±)-Evodiamine	18.7	-0.6
HY-N0115	Gastrodin	46.1	-0.1
HY-N0116	Hematoxylin	7.3	11.1
HY-N0117	Indirubin	35.2	-0.1
HY-N0119	Naringin Dihydrochalcone	40.6	-0.1
HY-N0120	(E/Z)-Polydatin	5.8	-0.2
HY-N0120A	Polydatin	11.9	0.4
HY-N0121	Sesamin	15.4	5.8
HY-N0122	5-Hydroxytryptophan	13.7	6.4
HY-N0123	Aloin	0	0.3
HY-N0124	Dioscin	4.4	-0.2
HY-N0125	Diosmetin	0	2.2
HY-N0126	Xanthone	16.6	4.7
HY-N0127	Yohimbine (Hydrochloride)	36	-0.8
HY-N0128	Sclareol	19.3	9.7
HY-N0129	Sclareolide	8.6	2.4
HY-N0130	Shikimic acid	8.6	-4.9
HY-N0132	Synephrine	0	-0.3
HY-N0132A	Synephrine (hydrochloride)	18.5	0.4
HY-N0133	Tangeretin	9	27.2
HY-N0134	Tanshinone I	10.2	2.5
HY-N0136	Taxifolin	21.5	2.1
HY-N0139	Troxerutin	50.2	-0.2
HY-N0140	Ursolic acid	17.1	-1.2
HY-N0141	Parthenolide	24.7	36.9
HY-N0142	Phloretin	35.3	-0.3
HY-N0143	Phlorizin	10.5	-0.2
HY-N0144	Piperine	13.7	14.7
HY-N0145	Puerarin	18.7	1.4
HY-N0146	Quercetin (dihydrate)	24.9	-0.4
HY-N0147	Rutaecarpine	28	2.9
HY-N0148	Rutin	21.7	-0.7
HY-N0148A	Rutin (hydrate)	19	0.4
HY-N0149	Salicin	0	0
HY-N0150	Monensin sodium salt	24.5	-0.8
HY-N0152	Myricitrin	20.6	0.2
HY-N0153	Naringin	10.8	9.3
HY-N0154	Neohesperidin dihydrochalcone	0	0
HY-N0155	Nobiletin	24.9	7.9
HY-N0156	Oleanolic Acid	9.8	-1.6
HY-N0157	Orotic acid	18.5	0.8
HY-N0158	Oxymatrine	13.1	-0.6
HY-N0159	Paeonol	22.7	1.6
HY-N0160	Kinetin	43	-0.3
HY-N0162	Luteolin	0	3.8
HY-N0163	Magnolol	36.2	-0.6
HY-N0164	Matrine	47.6	-0.1
HY-N0165	Methyl-Hesperidin	34.1	0.1
HY-N0166	Gramine	0	0.2
HY-N0167	Gynostemma Extract	4.4	-0.2
HY-N0168	Hesperetin	11	0
HY-N0168A	(Rac)-Hesperetin	10.6	0.5
HY-N0169	Hyodeoxycholic acid	36.7	0.4
HY-N0170	Indole-3-carbinol	7.2	2.4
HY-N0171	Beta-Sitosterol (purity>80%)	9.6	-0.3
HY-N0171A	Beta-Sitosterol (purity>98%)	23.1	0
HY-N0171B	Beta-Sitosterol (purity>75%)	15	-4.5
HY-N0172	Caffeic acid	23.5	1.3
HY-N0173	Cinchonidine	13.4	1.2
HY-N0174	Cryptotanshinone	14.8	-0.3
HY-N0175	Cytisinicline	0	-0.4
HY-N0176	Dihydroartemisinin	30.5	19.3
HY-N0177	Diosgenin	42.1	0
HY-N0178	Diosmin	13.1	1.4
HY-N0180	18β-Glycyrrhetinic acid	16.6	0.1
HY-N0181	Ergosterol	4.5	-0.2
HY-N0181A	Lumisterol	3.7	-2.7
HY-N0182	Fisetin	43.1	0.5
HY-N0183	Formononetin	21.3	0.5
HY-N0184	Glycyrrhizic acid	43	-0.1
HY-N0184A	Dipotassium glycyrrhizinate	8.5	5.1
HY-N0186	Indole-3-butyric acid	9.7	-0.3
HY-N0187	4-Methylumbelliferone	39.1	0
HY-N0188	Esculin	8.8	-0.7
HY-N0189	Aloe emodin	13.6	-1.1
HY-N0190	Amygdalin	20.7	0.1
HY-N0191	Andrographolide	0	1
HY-N0192	Arbutin	9.2	-0.2
HY-N0193	Artesunate	4.1	-0.8
HY-N0194	Asiatic acid	10	-2.6
HY-N0195	Azomycin	0	1.1
HY-N0196	Baicalein	34.3	0.3
HY-N0197	Baicalin	6.9	1.8
HY-N0198	Nordihydroguaiaretic acid	32.5	-0.6
HY-N0201	Atractylenolide I	18.4	1.1
HY-N0202	Atractylenolide II	11.9	36.4
HY-N0203	Atractylenolide III	24	0
HY-N0204	Pulchinenoside A	25.1	7.6
HY-N0205	Pulchinenoside C	12.2	-0.7
HY-N0206	Ardisiacrispin A	0.2	-1.4
HY-N0207	Patchouli alcohol	8.8	0.2
HY-N0208	Kaempferol-3-O-glucorhamnoside	0	0.2
HY-N0211	Cyasterone	15.4	-0.4
HY-N0212	Peimine	26.7	-0.4
HY-N0213	Peiminine	21.8	1
HY-N0214	Peimisine	10.9	7.6
HY-N0215	L-Phenylalanine	10	-3.1
HY-N0216	Benzoic acid	11.6	-0.2
HY-N0217	Benzoylaconine	0	0.2
HY-N0218	Benzoylmesaconine	10.7	1.5
HY-N0219	Bicuculline	0	-0.3
HY-N0220	Dauricine	3.6	0.3
HY-N0221	Daurisoline	24.5	12.6
HY-N0222	Avicularin	13.3	9.4
HY-N0224	Epigoitrin	34.1	-1.3
HY-N0225	(-)-Epigallocatechin	10.4	-0.4
HY-N0226A	Epiberberine (chloride)	18.2	0.9
HY-N0227	7-epi-Taxol	29.6	24.1
HY-N0228	Scoparone	12	0.8
HY-N0229	L-Alanine	13.4	0.4
HY-N0230	β-Alanine	7.8	-3.6
HY-N0231	Bavachalcone	6.1	-1.3
HY-N0232	Psoralidin	43.7	0
HY-N0233	Bavachin	16.7	66.9
HY-N0234	Bavachinin	36.7	20.3
HY-N0235	Bakuchiol	18.3	0.1
HY-N0236	Corylin	4.4	-0.1
HY-N0237	Atractyloside A	20	0
HY-N0238	Atractylodin	10.3	0.5
HY-N0239	Bulleyaconitine A	0	1.7
HY-N0240	Herbacetin	0	0.7
HY-N0241	Rhodionin	0	0.2
HY-N0242	Fraxinellone	13.5	3.1
HY-N0243	Theaflavin	10.5	-2.4
HY-N0244	Theaflavin-3'-gallate	18.5	-5.1
HY-N0245	Theaflavin-3-gallate	39.8	-0.8
HY-N0246	Saikosaponin A	10.5	11.9
HY-N0247	Saikosaponin B1	23.1	1.4
HY-N0248	Saikosaponin B2	0	0.7
HY-N0249	Saikosaponin C	0	1.5
HY-N0250	Saikosaponin D	17.7	-13.1
HY-N0252	Catharanthine	54.2	23.2
HY-N0252A	Catharanthine (Tartrate)	0	1.6
HY-N0253	Hederacoside C	21	-0.4
HY-N0254	Hederacoside D	40.4	0.3
HY-N0255	alpha-Hederin	2.9	-3
HY-N0256	Hederagenin	10.9	-3.7
HY-N0257	Epimedin A	10.4	0.4
HY-N0258	Epimedin A1	8.7	3.6
HY-N0259	Epimedin B	18.4	1
HY-N0260	Epmedin C	16.1	0.2
HY-N0261	Aurantio-obtusin	23.9	1.4
HY-N0262	Cordycepin	15.3	-0.3
HY-N0263	Toosendanin	23.4	-0.8
HY-N0264	Ligustrazine	16	-0.2
HY-N0265	Asperosaponin VI	56.6	-0.1
HY-N0266	Dipsacoside B	11.1	0.7
HY-N0267	Hypaconitine	42.3	0
HY-N0268	Irisflorentin	11.3	3.8
HY-N0269	Echinatin	0	46.1
HY-N0270	Ononin	10.6	4.1
HY-N0271	Echinocystic acid	7.2	-2.7
HY-N0272	Eleutheroside E	29	-0.2
HY-N0273	Brassinolide	13.9	-1.2
HY-N0274	Caffeic acid phenethyl ester	16.9	3
HY-N0275	(±)-10-Hydroxycamptothecin	8.6	-1.7
HY-N0276	Flaconitine	16.9	0.4
HY-N0277	Aconine	36	0.1
HY-N0279	Cardamonin	35.3	2.4
HY-N0280	Corosolic acid	5.1	-23.1
HY-N0281	Daphnetin	22.3	-1.8
HY-N0282	Colcemid	26.8	1.5
HY-N0283	Diacerein	6.1	15.7
HY-N0284	Esculetin	35.1	-0.3
HY-N0285	Imperatorin	7.2	3.3
HY-N0286	Isoimperatorin	19.3	0.5
HY-N0288	Lycorine	38.3	60.9
HY-N0289	Lycorine (hydrochloride)	35.8	44.5
HY-N0290	Mangiferin	33.2	-0.4
HY-N0292	Oleuropein	11.8	1
HY-N0293	Paeoniflorin	6.8	-2.8
HY-N0294	Protocatechuic acid	4.4	0.2
HY-N0295	Protocatechualdehyde	10.5	89111386606711
HY-N0297	Sinensetin	36.1	5
HY-N0298	Stachydrine	13.8	2.9
HY-N0300	Tetrahydropalmatine	13.2	3.1
HY-N0300A	Tetrahydropalmatine (hydrochloride)	43.7	0
HY-N0305	5-Aminolevulinic acid (hydrochloride)	10.5	1.1
HY-N0306	Hederasaponin B	12.8	1.9
HY-N0307	Ciwujianoside B	17.2	0.2
HY-N0308	Octyl acetate	9.9	2.7
HY-N0310	Soyasaponin Bb	25.8	1.1
HY-N0311	Emodin-8-glucoside	7.8	-0.1
HY-N0313	Euphol	11.3	25.9
HY-N0314	Pectolinarin	19	0.2
HY-N0315	Allicin	20.7	0.3
HY-N0316	Mollugin	53.4	1
HY-N0318	Salvianolic acid A	17.8	1.3
HY-N0319	Salvianolic acid C	23.8	0.9
HY-N0321	Caftaric acid	12.1	0.6
HY-N0322	Cholesterol	13.1	-3.4
HY-N0324	Cholic acid	0	1.6
HY-N0324A	Cholic acid (sodium)	10.2	-0.3
HY-N0325	DL-Methionine	9.6	-2.1
HY-N0326	L-Methionine	38.9	0.1
HY-N0327	Lobetyolin	45	-0.8
HY-N0328	alpha-Mangostin	42.5	16.6
HY-N0329	Deltaline	2.6	-0.3
HY-N0330	Momordin Ic	2.6	-0.6
HY-N0331	Ziyuglycoside I	5	0.3
HY-N0332	Ziyuglycoside II	3.2	-3
HY-N0333	Yunaconitine	11.5	0
HY-N0336	3-Butylidenephthalide	14.3	-0.2
HY-N0337	Eugenol	19	0
HY-N0338	(-)-Syringaresnol-4-O-β-D-apiofuranosyl-(1→2)-β-D-glucopyranoside	10.8	-3.3
HY-N0339	Syringic acid	9.1	-0.1
HY-N0341	Scopolin	11.6	9
HY-N0342	Scopoletin	15	6
HY-N0343	Helicid	0	0.1
HY-N0344	Farrerol	0	1.4
HY-N0345	Liriope muscari baily saponins C	31	66.1
HY-N0346A	(E)-Ethyl p-methoxycinnamate	17.3	0.7
HY-N0349	Methyl Paraben	8	-3
HY-N0351	p-Coumaric acid	42.5	-0.2
HY-N0352	Tuberostemonine	32.6	0.8
HY-N0353	Curdione	11.6	1.6
HY-N0354	Anthraquinone	24.8	-0.3
HY-N0355	(+)-Catechin hydrate	6.4	-0.3
HY-N0356	(-)-Catechin gallate	30	0.2
HY-N0357	3,29-Dibenzoyl rarounitriol	20.2	69602917170175
HY-N0358	1,4-Dicaffeoylquinic acid	0	-0.4
HY-N0359	Cynarin	18.7	3
HY-N0360	Dihydrotanshinone I	18.1	1
HY-N0361	Dihydrocapsaicin	7.8	7.9
HY-N0362	Columbianadin	29.6	107.6
HY-N0363	(+)-Columbianetin	14.2	0.1
HY-N0363A	(+)-Columbianetin acetate	11.6	4.6
HY-N0364	Falcarindiol	34	-0.3
HY-N0365	Sennoside A	31.3	0.5
HY-N0367	Trans-Anethole	7.8	0.5
HY-N0368	Linalool	20.5	0.3
HY-N0370	Bergapten	15.5	3.9
HY-N0371	Pachymic acid	14.2	-1.9
HY-N0373	Licochalcone B	25.4	45.6
HY-N0374	Licochalcone C	5	39
HY-N0375	18α-Glycyrrhetinic acid	19.8	2.6
HY-N0376	Liquiritin	25.4	-2.3
HY-N0377	Liquiritigenin	20.8	0.2
HY-N0378	D-Mannitol	11.2	-8.1
HY-N0379	D-Mannose	10	3.4
HY-N0380	Nardosinone	6.2	5.6
HY-N0381	Maackiain	20.8	2.3
HY-N0382	Galangin	8	13.3
HY-N0384	Homovanillic acid	16.1	4.3
HY-N0385	Gomisin J	23.6	1.1
HY-N0386	Griffonilide	12.9	-0.1
HY-N0387	Rhynchophylline	10.8	2.9
HY-N0388	Gelsemine	21.7	-0.3
HY-N0389	Columbin	9.6	0.3
HY-N0390	L-Glutamine	10.3	2.3
HY-N0391	L-Citrulline	7.9	-7.4
HY-N0392	Polygalasaponin F	0	-0.8
HY-N0393	Glabridin	54.3	-1.6
HY-N0395	Fructose	8	-0.7
HY-N0396	Harpagoside	19.6	-0.7
HY-N0397	Harpagide	6.1	1.1
HY-N0398	Sec-O-Glucosylhamaudol	0	-0.4
HY-N0399	Wogonoside	11.8	0.2
HY-N0400	Wogonin	22.5	5.8
HY-N0401A	(Z)-Ligustilide	17.8	-0.4
HY-N0402	Artemether	15.9	-2.1
HY-N0404	Sinigrin	8.5	-8.3
HY-N0405	Orientin	55	1.6
HY-N0406	2"-O-beta-L-galactopyranosylorientin	6.8	1.4
HY-N0407	Picroside I	8.1	2.8
HY-N0408	Picroside II	10.1	0.3
HY-N0410	Daucosterol	5.6	-0.3
HY-N0412	Sesamoside	0	-1.2
HY-N0413	Hupehenine	40.3	-1.2
HY-N0414	Trigonelline	7.5	1.3
HY-N0415	Trigonelline (chloride)	13.3	1.2
HY-N0416	Cucurbitacin B	36.8	-1.7
HY-N0417	Cucurbitacin E	3.5	-0.9
HY-N0418	Quercitrin	7.3	11.3
HY-N0419	Quercimeritrin	27.7	-1.1
HY-N0420	Succinic acid	11.1	3.7
HY-N0421	Cinobufagin	44.9	3.3
HY-N0423	Sophoricoside	31.3	0.7
HY-N0424	Cyclogalegenin	12.6	8.4
HY-N0426	Alismoxide	10.6	-0.9
HY-N0428	Obacunone	19.5	8.1
HY-N0429	Diosbulbin B	10	-0.9
HY-N0430A	Coptisine (Sulfate)	3.5	-0.1
HY-N0431	Astragaloside IV	7.4	-0.4
HY-N0432	Astragaloside I	12.2	-0.4
HY-N0433	Astragaloside II	11.5	0.1
HY-N0434	Astragaloside III	10.8	-3.5
HY-N0436	Engeletin	19.1	-0.6
HY-N0437	Progesterone	0	-1
HY-N0438	Pimpinellin	18.3	-1
HY-N0439	Asiaticoside	8.4	-0.7
HY-N0440	Germacrone	21.9	1.7
HY-N0441	Neferine	6.2	17.4
HY-N0442	5-O-Methylvisammioside	6.3	0.3
HY-N0443	N-Methylcytisine	23.5	-2.8
HY-N0444	Rubiadin	38.1	0.3
HY-N0445	2-Hydroxy-4-methoxybenzaldehyde	9.1	2.9
HY-N0446	10-Methoxycamptothecin	7.1	-2.1
HY-N0447	8-Gingerol	13.3	2.5
HY-N0448	10-Gingerol	32.3	-1.5
HY-N0449	Nordihydrocapsaicin	28.7	0.2
HY-N0450	Sinapine (thiocyanate)	0	0.2
HY-N0451	Acacetin	12.6	23.4
HY-N0452	Hyperoside	7.6	3
HY-N0453	Hypericin	19.1	23.9
HY-N0454	DL-Arginine	12.5	5
HY-N0455	L-Arginine	11.2	2.7
HY-N0455A	L-Arginine (hydrochloride)	14.3	-1.4
HY-N0457	Chicoric acid	8	1.8
HY-N0457A	L-Chicoric Acid	24.1	1.3
HY-N0458	Pedunculoside	10.8	2.3
HY-N0460	1-Caffeoylquinic acid	6.7	-0.5
HY-N0462	Corilagin	10.8	0.2
HY-N0463	Blinin	9.8	0.6
HY-N0464	D-(-)-Quinic acid	8.9	7.2
HY-N0466	Rebaudioside A	11.5	-1.5
HY-N0467	Rebaudioside C	10.5	-0.6
HY-N0468	Rebaudioside D	21.7	1.1
HY-N0469	L-Lysine	15.3	-0.1
HY-N0470	L-Lysine hydrochloride	8.4	-7.3
HY-N0471	L-Hyoscyamine	18.3	0
HY-N0471A	L-Hyoscyamine (sulfate)	35.9	-0.6
HY-N0472	Geraniin	9.9	1.3
HY-N0473	L-Tyrosine	4.6	-0.1
HY-N0474	Tyrosol	20	-0.1
HY-N0475	Triptophenolide	34	-0.9
HY-N0476	Wilforlide A	6.1	0.1
HY-N0478	Neoline	11.2	-4
HY-N0479	Licarin B	8.7	5.2
HY-N0480	Reserpine	28	22.9
HY-N0480A	Reserpine (hydrochloride)	6.8	16.8
HY-N0481	Roburic acid	29.2	29.6
HY-N0482	Phillyrin	0	0.2
HY-N0483	Phillygenin	20.9	-1.3
HY-N0484	Liensinine	44.3	54.6
HY-N0485	Liensinine (Diperchlorate)	57.2	24.8
HY-N0486	L-Leucine	13.3	-1.2
HY-N0487	Glucosamine (sulfate)	43.7	-0.2
HY-N0488	Vincristine (sulfate)	12	0.3
HY-N0492	α-Lipoic Acid	10.7	0.7
HY-N0493	Pectolinarigenin	11.1	13.3
HY-N0494	Gentiopicroside	10.3	-3.9
HY-N0496	Ruscogenin	35.6	4.9
HY-N0498	Nitidine (chloride)	3.7	-0.2
HY-N0499	Cyanidin (Chloride)	16.9	-0.5
HY-N0500	Mogroside III	27.4	-0.2
HY-N0501	11-oxo-mogroside V	0	0
HY-N0502	Mogroside V	0	0.3
HY-N0504	Lovastatin	23.8	5.2
HY-N0506	Rosarin	0	-0.6
HY-N0507	Rosavin	56.6	-1.2
HY-N0508	Rosin	5.7	-0.4
HY-N0509	Astilbin	15.2	-0.7
HY-N0510	Aristolochic acid A	11.8	2.7
HY-N0511	Aristolochic acid B	0	-0.8
HY-N0512	Loganin	9.1	0.6
HY-N0513	Loganic acid	15.6	-0.4
HY-N0515	Ophiopogonin D	50.3	1.6
HY-N0516	Casticin	21.3	14.3
HY-N0517	Erianin	26	-1.4
HY-N0518	Toddalolactone	9.6	-0.5
HY-N0519	Calycosin	13.9	-0.6
HY-N0520	Calycosin-7-O-β-D-glucoside	17.9	4.3
HY-N0521	(-)-Gallocatechin	16.1	-0.6
HY-N0521A	(+)-Gallocatechin	54.1	0.2
HY-N0522	(-)-Gallocatechin gallate	11	1.5
HY-N0523	Gallic acid	39.2	-0.1
HY-N0523A	Gallic acid (hydrate)	34.3	0
HY-N0524	Propyl gallate	8.9	-0.1
HY-N0525	Ethyl gallate	25.5	0.3
HY-N0526	2"-O-Galloylhyperin	10	-1.9
HY-N0527	Pentagalloylglucose	6.3	0.3
HY-N0528	Linarin	7.6	0
HY-N0529	Rosmarinic acid	19.1	-3.5
HY-N0530	Dryocrassin ABBA	49.1	-1.8
HY-N0532	Morroniside	10	-0.7
HY-N0533	4”-O-Glucosylvitexin	19	0.3
HY-N0534	Vitexin-2"-O-rhamnoside	8.9	0
HY-N0535	(+)-Magnoflorine (chloride)	15.4	2.4
HY-N0537	Xylose	21.1	1.2
HY-N0538	Xylitol	29.9	0.2
HY-N0539	Calceolarioside B	10.8	4.7
HY-N0541	Pseudoginsenoside F11	11.5	-0.1
HY-N0542	Pseudoginsenoside RT5	13.1	2.3
HY-N0543	Allantoin	34.6	-0.1
HY-N0545	Taurocholic acid (sodium)	12.2	-0.1
HY-N0546	Ligustroflavone	8.7	5.5
HY-N0547	Nomilin	15.5	0.1
HY-N0548	α-Angelica lactone	8.5	-1
HY-N0549	(-)-α-Pinene	20	-0.6
HY-N0550	β-Pinene	40.3	0
HY-N0551	Wedelolactone	29.8	2.9
HY-N0553	Gypenoside XVII	9.4	-0.5
HY-N0554	Escin IA	8.8	1.1
HY-N0555	Escin IB	8	0.4
HY-N0556	Isoescin IA	9.5	-0.1
HY-N0557	Isoescin IB	8.9	-1.3
HY-N0558	Alnustone	13.5	1.1
HY-N0559	Kirenol	17.1	-0.2
HY-N0560	Oroxylin A	8	1.5
HY-N0561	Lathyrol	9.6	-0.3
HY-N0562	5,15-Diacetyl-3-benzoyllathyrol	12	-1.7
HY-N0563	Alizarin	25.7	1.3
HY-N0564	Notopterol	25	40.1
HY-N0566	23-Hydroxybetulinic acid	6.3	7.9
HY-N0567	Hydroxysafflor yellow A	0	0.2
HY-N0568	Madecassoside	48.9	-1
HY-N0569	Madecassic acid	5.1	-0.2
HY-N0570	Hydroxytyrosol	9.4	6.7
HY-N0571	Purpurin	25.5	-0.1
HY-N0573	Umbelliferone	54.3	-0.3
HY-N0575	Pinocembrin	31.1	2.4
HY-N0576	Solanesol	12.2	6.4
HY-N0577	Apiin	7.9	-0.4
HY-N0578	Apigenin 7-glucoside	31.1	6.5
HY-N0579	Fraxin	10.9	3.6
HY-N0580	Fraxetin	11.5	-0.3
HY-N0581	Qingyangshengenin A	29.7	1.5
HY-N0583	Hydrocortisone	25.8	-0.1
HY-N0584	Anisodamine	10.7	3.1
HY-N0584A	Anisodamine (hydrobromide)	5.4	-0.1
HY-N0586	Norisoboldine	0	0.7
HY-N0587	Demethylzeylasteral	6.3	8.5
HY-N0588	Deapioplatycodin D	36.2	0
HY-N0589	Dehydrodiisoeugenol	31.8	1.2
HY-N0590	Corynoxeine	15.2	-0.3
HY-N0591	Dehydrocostus Lactone	29.7	38.6
HY-N0592	Demethyleneberberine	40.5	-1
HY-N0593	Deoxycholic acid	6.3	-0.7
HY-N0593A	Deoxycholic acid sodium salt	36.6	1.2
HY-N0594	Deacetylasperulosidic Acid	20.1	0.6
HY-N0595	Genistin	0	1.6
HY-N0596	Panaxadiol	13	24.1
HY-N0597	Panaxatriol	15.9	12.5
HY-N0598	Ginsenoside F1	20.9	2.8
HY-N0600	Ginsenoside F3	11.2	2.3
HY-N0601	Ginsenoside Rf	28.3	-0.4
HY-N0602	Ginsenoside Rg2	54.2	-0.5
HY-N0603	20(S)-Ginsenoside Rg3	23.7	7.6
HY-N0604	Ginsenoside Rh1	24.5	0.5
HY-N0605	Ginsenoside Rh2	4.7	-1.4
HY-N0606	Ginsenoside Rh3	0	12.8
HY-N0607	Ginsenoside Ro	14.3	5.9
HY-N0608	Myrislignan	0	0
HY-N0610	trans-Cinnamic acid	18.6	-0.5
HY-N0610A	Cinnamic acid	21	1.6
HY-N0611	alpha-Boswellic acid	14	6
HY-N0612	Siamenoside I	25.3	-0.1
HY-N0613	Sauchinone	0	41.4
HY-N0615	Notoginsenoside R1	9.8	0.5
HY-N0616	Trifolirhizin	10.7	0.2
HY-N0617	Sanggenon C	43.3	-9.1
HY-N0618	Sanggenon D	23.4	42.1
HY-N0619	Mulberroside A	4.6	0.3
HY-N0620	Mulberroside C	0	5.8
HY-N0621	Morin	31.1	-1
HY-N0622	Morusin	12.3	5.8
HY-N0623	L-Tryptophan	23	0.3
HY-N0625A	Alpinetin	10.1	2.1
HY-N0626	Sorbic acid	16.1	-1.1
HY-N0626A	Potassium sorbate	12.1	1.3
HY-N0628	Kaempferitrin	13.1	75782230927628
HY-N0629	Maslinic acid	20.7	-2.3
HY-N0630	Shanzhiside methyl ester	7	2.1
HY-N0631	Cornuside	20.1	-1.6
HY-N0633	Muscone	12.3	2.5
HY-N0634	Cimifugin	8.3	0.3
HY-N0635	Prim-O-glucosylcimifugin	0	-0.2
HY-N0636	Eriocitrin	11.5	0
HY-N0637	Eriodictyol	25.6	0.2
HY-N0638	Dendrobine	0	-0.3
HY-N0639	Punicalin	14.2	-0.6
HY-N0640	Kuromanin (chloride)	8.6	-1.3
HY-N0642	α-L-Rhamnose monohydrate	15.5	2.9
HY-N0643	Carnosol	0	-0.4
HY-N0646	Silydianin	51.4	-0.1
HY-N0647	Silychristin	11.3	-0.5
HY-N0648	Monotropein	14.4	0.5
HY-N0649	Narcissin	14.4	-1
HY-N0650	L-Serine	11.3	0.9
HY-N0651	Spinosin	16.9	-0.4
HY-N0652	2,3,5,4'-Tetrahydroxystilbene 2-O-β-D-glucoside	20.8	-0.2
HY-N0654	Corypalmine	8.4	2.8
HY-N0655	D-Pinitol	9.1	-0.3
HY-N0656	Usnic acid	13.1	-0.2
HY-N0656A	(+)-Usnic acid	4.4	-1.4
HY-N0657	Pinoresinol Diglucoside	23.6	-0.6
HY-N0658	L-Threonine	11.8	7.5
HY-N0658A	DL-Threonine	13.2	-2.5
HY-N0659	Jujuboside A	16.6	-0.4
HY-N0660	Jujuboside B	25.2	0.5
HY-N0661	Alliin	4.1	0
HY-N0662	Amentoflavone	8.5	7
HY-N0663	Talatisamine	24	-0.2
HY-N0664	Aucubin	11.7	-2.1
HY-N0665	Specnuezhenide	7.4	1
HY-N0666	L-Aspartic acid	9.8	0.2
HY-N0666B	Aspartic acid (calcium)	8.5	-2.9
HY-N0666C	L-Aspartic aicd (sodium)	9.3	-4.7
HY-N0667	L-Asparagine	8.5	-3
HY-N0668	Rubusoside	5.1	1
HY-N0669	Stevioside	0	0
HY-N0670	Tenacissoside H	23.1	1.3
HY-N0671	Rhapontin	18.3	-0.2
HY-N0672	Pseudolaric Acid C	9.7	1.1
HY-N0673	Pseudolaric Acid A	20.1	0.9
HY-N0674	Dehydrocorydaline	19.9	3.1
HY-N0674A	Dehydrocorydaline (chloride)	41.1	0.6
HY-N0676	Dehydroandrographolide	6.5	0.2
HY-N0677	Dehydroandrographolide succinate	19.9	-0.7
HY-N0677A	Kalii Dehydrographolidi Succinas	6.7	-0.2
HY-N0678	Icaritin	8.6	0.1
HY-N0679	Retinyl acetate	15.6	0.3
HY-N0680	Thiamine (hydrochloride)	9.3	1.2
HY-N0681	D-Pantothenic acid (hemicalcium salt)	22.5	0.1
HY-N0682	Pyridoxine (hydrochloride)	0	-0.3
HY-N0683	α-Vitamin E	9.8	0.5
HY-N0683A	rel-α-Vitamin E	10.9	5.5
HY-N0684	Vitamin K1	11.9	8.3
HY-N0686	Pseudoprotodioscin	11.2	-6.7
HY-N0687	Vindoline	10.2	-0.2
HY-N0688	Linderane	13.6	1
HY-N0690	Schisandrin C	52.7	4.9
HY-N0691	Schisandrin	5.1	-0.2
HY-N0692	Schisandrol B	7.8	-0.2
HY-N0693	Schisandrin A	35.1	19.5
HY-N0694	Schisantherin A	15.3	31
HY-N0695	Schisantherin B	54.7	1.4
HY-N0696	Sipeimine	43.3	-1
HY-N0697	Crocin	34.4	0
HY-N0698	Crocin II	10.7	-0.4
HY-N0699	Daphnoretin	11.2	-0.1
HY-N0700	alpha-Asarone	14.4	1.2
HY-N0701	(-)-Asarinin	9.2	10.9
HY-N0702	Tenuifolin	26.5	-0.3
HY-N0703	Schaftoside	17.3	62639405204461
HY-N0704	Agrimol B	3.6	0.4
HY-N0705	Curculigoside	28.9	-1.2
HY-N0706	Gracillin	2.8	7
HY-N0708	Vanillic acid	50	0.1
HY-N0709	Coumarin	17.3	6.5
HY-N0711	Carvacrol	23.8	1.2
HY-N0712	Typhaneoside	16.9	-1.2
HY-N0713	Diosmetin-7-O-β-D-glucopyranoside	37.1	-0.5
HY-N0714	Berbamine	5	0
HY-N0714A	Berbamine (dihydrochloride)	4.5	0
HY-N0716B	Berberine (sulfate)	20.5	-3.2
HY-N0717	L-Valine	15.3	-0.6
HY-N0718	Valepotriate	6.6	3.3
HY-N0719	Fargesin	13.4	1.1
HY-N0720	Neobavaisoflavone	0	18.1
HY-N0721	Neoandrographolide	3.5	0.3
HY-N0722	Neochlorogenic acid	24.2	-0.4
HY-N0723	Neomangiferin	22.1	3
HY-N0724	Mesaconitine	6.2	-0.3
HY-N0726	Dracorhodin perchlorate	14.3	2.9
HY-N0728	α-Linolenic acid	15	1.6
HY-N0730	Diosgenin glucoside	0	1
HY-N0731	Genkwanin	24.9	0.4
HY-N0733	Glucosamine (hydrochloride)	9.7	0.9
HY-N0735	Phellodendrine (chloride)	41.3	0
HY-N0736	Coptisine (chloride)	32	3.2
HY-N0737	Harmine (hydrochloride)	16.8	7.2
HY-N0737A	Harmine	12.2	3.1
HY-N0738	Stachydrine hydrochloride	11.8	-0.8
HY-N0740	Jatrorrhizine (chloride)	16	-1.6
HY-N0741	Leonurine	6.2	-0.2
HY-N0741A	Leonurine (hydrochloride)	27.9	-0.1
HY-N0743	Senkyunolide A	19.4	0
HY-N0744	Senkyunolide H	47.8	-0.5
HY-N0745	Senkyunolide I	43.1	-0.4
HY-N0746	Oxysophocarpine	11.6	-0.3
HY-N0747	Oxypeucedanin	0	0.5
HY-N0748	Oxypaeoniflorin	40.9	-0.1
HY-N0749A	Jatrorrhizine (hydroxide)	11.3	1
HY-N0750	Monocrotaline	13	0.4
HY-N0751	Scutellarin	20.3	-2
HY-N0752	Scutellarein	21.2	1
HY-N0753	Eupalinolide B	34.9	1.7
HY-N0754	Eupalinolide A	35.1	4.1
HY-N0755	Rhoifolin	21	3
HY-N0756	Bornyl acetate	0	-0.3
HY-N0756A	(-)-Bornyl acetate	7.4	0.5
HY-N0757	8-​O-​Acetylharpagide	0	0
HY-N0758	Barlerin	22.5	-0.3
HY-N0759	Acetylcorynoline	14	0.8
HY-N0761	Isoferulic acid	11.2	-1.3
HY-N0762	Isobavachin	0	0
HY-N0763	Angelicin	9.8	7.8
HY-N0764	Isobergapten	15.7	1
HY-N0765	Isoliquiritin	27.7	0.3
HY-N0766	Isorhynchophylline	7.9	2.7
HY-N0767	Isoorientin	51.3	0.3
HY-N0768	Isoquercitrin	7.7	0.1
HY-N0769	Isopimpinellin	15.5	2.4
HY-N0770	Isoliensinine	27.3	30.7
HY-N0771	L-Isoleucine	10.2	-3.5
HY-N0772	Isomangiferin	6	3.6
HY-N0773	Isovitexin	21	0.4
HY-N0774	Isofraxidin	31	0.6
HY-N0775	Isocorynoxeine	41	-0.3
HY-N0776	Isorhamnetin	7.4	-0.5
HY-N0777	Isorhamnetin-3-O-glucoside	11.3	-0.7
HY-N0778	Isorhamnetin-3-O-neohespeidoside	0	-0.1
HY-N0779	Isosilybin	0	1.2
HY-N0779A	Silybin	13	3.3
HY-N0780	Isoalantolactone	20.6	0.9
HY-N0781	Linderalactone	9.2	-0.2
HY-N0783	Eupatilin	16.9	4.5
HY-N0784	Ginkgolide B	25.6	-0.2
HY-N0785	Ginkgolide C	18.8	0.9
HY-N0786	Ginkgolide J	0	-1.1
HY-N0787	Cryptochlorogenic acid	7.4	-0.8
HY-N0788	Indaconitine	10.3	-0.3
HY-N0789	Delsoline	8.5	-0.5
HY-N0790	Lupeol	5.5	0.1
HY-N0791	Tectoridin	11.2	25.2
HY-N0792	Tectorigenin	11.7	-0.2
HY-N0793	Protopine	13.8	-5.7
HY-N0794	Proanthocyanidins	45.5	0.3
HY-N0796	Procyanidin B2	13.1	0.4
HY-N0797	(20S)-Protopanaxadiol	22.7	33
HY-N0799	Protodioscin	7.5	-6
HY-N0800	Protosappanin B	0	0.6
HY-N0802	Tenuigenin	0	-0.4
HY-N0803	Myrcene	18.9	-1.2
HY-N0804	Narirutin	10.6	-3.5
HY-N0805	Alisol B 23-acetate	8.7	0.5
HY-N0805A	Alisol B	18.2	35.6
HY-N0806	Sweroside	9.8	-1.8
HY-N0807	Swertiamarin	14.3	5.1
HY-N0808	Camphor	9.3	7.2
HY-N0809	Sesamolin	62.2	-1.4
HY-N0810	Timosaponin AIII	1.2	5.7
HY-N0812	Timosaponin BII	6.1	0.5
HY-N0814A	Phytic acid (dodecasodium hydrate)	9.4	-0.3
HY-N0815	Resibufogenin	14.5	6.7
HY-N0816	Polyphyllin VI	6.7	1.4
HY-N0818	Chikusetsusaponin Iva	16	7.6
HY-N0819	Raddeanin A	5	-7.3
HY-N0820	Catalpol	10.1	-0.6
HY-N0821	Lithospermoside	8	-4.6
HY-N0822	Shikonin	2	0.8
HY-N0823	Lithospermic acid	26.7	-1.1
HY-N0824	Syringin	12.5	-0.5
HY-N0825	Nodakenin	11.2	0.2
HY-N0826	Corynoline	17.1	27.7
HY-N0828	Pterostilbene	13	12.2
HY-N0829	Shionone	20.5	2.2
HY-N0830	Palmitic acid	22	-7.6
HY-N0831	Jaceosidin	25.6	-0.3
HY-N0832	L-Histidine	10	1.8
HY-N0834	Pulsatilla saponin D	3.9	13.9
HY-N0835	(20S)-Protopanaxatriol	10	-0.3
HY-N0836	Jervine	3.8	-0.3
HY-N0837	Veratramine	45.1	77.2
HY-N0838	Cephalotaxine	17.3	3.2
HY-N0839	Quillaic acid	8.1	0.8
HY-N0840	Bruceantin	15.8	5
HY-N0841	Bruceine A	3.6	11.8
HY-N0842	Bevirimat	18.7	-0.2
HY-N0845	Epoxymicheliolide	37	0.1
HY-N0847	Micheliolide	11.4	-2.5
HY-N0848	Epibrassinolide	7.6	0.4
HY-N0849	Dictamine	14	5.3
HY-N0850	Benzoylhypaconine	7.7	0.5
HY-N0852	Benzoylpaeoniflorin	4.9	0.2
HY-N0853	Alisol A	7.4	76339630127626
HY-N0853A	Alisol A 24-acetate	49.8	-1.3
HY-N0854	Alisol F	20.4	-0.1
HY-N0856	Alisol C 23-acetate	8.3	4
HY-N0857	Deoxyandrographolide	12.8	2.2
HY-N0858	Gomisin G	15.9	3
HY-N0859	Schisanhenol	11.7	2
HY-N0862	Harringtonine	14.4	3.4
HY-N0863	Methyl protodioscin	8.3	-9
HY-N0864	Macranthoidin B	13.2	-0.2
HY-N0865	Ingenol	15.6	5.5
HY-N0866	20-Deoxyingenol	10.8	3.1
HY-N0869	Ingenol-5,20-acetonide	3.3	-2.5
HY-N0870	Ingenol-5,20-acetonide-3-O-angelate	24.2	69.8
HY-N0871	Ingenol-3,4,5,20-diacetonide	11.6	0.5
HY-N0872	Isosteviol	19	-1.1
HY-N0873	Sagittatoside A	16.7	1
HY-N0875	IKarisoside A	0	14.9
HY-N0876	Arenobufagin	0	0.4
HY-N0877	Bufalin	19.3	-7.6
HY-N0878	Bufotalin	18.6	-8.2
HY-N0879	Pseudobufarenogin	45.8	25.2
HY-N0880	Cinobufotalin	9.3	11.4
HY-N0882	Desacetylcinobufotalin	0	6.4
HY-N0883	Gamabufotalin	25.5	12.1
HY-N0885	Telocinobufagin	16.1	4.6
HY-N0886	Aloin B	4.8	-0.2
HY-N0887	Isoastragaloside I	11.2	4.3
HY-N0888	Isoastragaloside II	45.1	-0.2
HY-N0889	Ginkgetin	64.4	-5.8
HY-N0890	Tubeimoside I	25.1	57.2
HY-N0891	Tubeimoside II	0.9	-2.8
HY-N0892	AKBA	20.5	21.1
HY-N0893	Tetrahydrocurcumin	14.4	3.5
HY-N0894	Octahydrocurcumin	15	1.7
HY-N0896	Inulicin	16.6	2.8
HY-N0897	Corylifol A	2	-2.2
HY-N0898	Catechin	7.2	-0.5
HY-N0898A	(-)-Catechin	19.1	2.1
HY-N0899	Wilforine	24.1	-0.7
HY-N0900	Cimiracemoside D	22	8650381181754
HY-N0901	Corynoxine	21.5	-0.4
HY-N0901A	Corynoxine B	0	-0.5
HY-N0902	Dihydrosanguinarine	21.9	16.8
HY-N0903	Dihydrochelerythrine	29	1.4
HY-N0904	Ginsenoside C-K	9.7	38.7
HY-N0907	Ginsenoside Rg6	10.2	16.2
HY-N0908	Ginsenoside Rg5	9.8	7.5
HY-N0909	Notoginsenoside R2	9.5	0.5
HY-N0910	Notoginsenoside Ft1	4.8	0
HY-N0912	Rehmannioside D	9.2	15.4
HY-N0913	Manninotriose	13	-0.6
HY-N0914	Ajugol	0	-0.3
HY-N0915	Melittoside	12.4	1.8
HY-N0918	Desmethoxyyangonin	12	3.4
HY-N0919	Yangonin	44	0.5
HY-N0920	Dihydrokavain	11.2	2.2
HY-N0921	Dihydromethysticin	0	-0.3
HY-N0923	Corydaline	6.8	0.6
HY-N0924	(±)-Stylopine	46.8	-0.3
HY-N0925	Tetrahydroberberine	9	-0.2
HY-N0926	Columbamine	12.8	-2.9
HY-N0927	(-)-Isocorypalmine	17.5	7.8
HY-N0928	Mimosine	7.7	-6.4
HY-N0929	Hexahydrocurcumin	10.9	6.3
HY-N0931	Santacruzamate A	6.7	-0.6
HY-N0933	Androsterone	52.3	0.6
HY-N0935	Ligustrazine (hydrochloride)	3.7	-0.2
HY-N0936	Coixol	0	0
HY-N0938	Safflower yellow	16.5	0
HY-N0941	beta-Mangostin	5	-0.3
HY-N0943	(-)-Epiafzelechin	11.8	4.1
HY-N0947	(-)-Anomalin	51.7	32.9
HY-N10013	β-Damascone	27.1	-0.1
HY-N10015	7-Methoxy-4-methyl-coumarin-8-ol	12.9	-0.7
HY-N10321	Kanshone C	23.6	5.9
HY-N10348	Progoitrin	26	0.7
HY-N10372	1,3-Dioleoyl-2-palmitoylglycerol	12.3	-0.3
HY-N1039A	Manool	42.5	0.7
HY-N1063	Xanthoxylin	7.1	0
HY-N1067	Xanthohumol	6.9	28.2
HY-N1072	Wilforgine	7.7	0.7
HY-N1082	Visnagin	24.9	1.4
HY-N1096	Veratraldehyde	17.4	-1.2
HY-N1098	Velutin	29.8	34.1
HY-N1100	Vasicinone	9.2	-0.7
HY-N1103A	Vasicine (hydrochloride)	10.9	-2.2
HY-N1109	Uvaol	5.7	-0.1
HY-N1127	Tricin	25.9	1.1
HY-N1131	Triacetonamine	5.6	-1.3
HY-N1132	D-(+)-Trehalose	16.9	2.4
HY-N1132A	D-(+)-Trehalose dihydrate	12.4	-0.7
HY-N1141	Torachrysone-8-O-b-D-glucoside	3.9	0.6
HY-N1150	Thymidine	10.4	0.1
HY-N1178	Taraxasterol	12.5	9.1
HY-N1181	Tamarixetin	20.9	1.3
HY-N1196	Suberosin	15.6	9.9
HY-N1198	Strictosamide	26.8	1.9
HY-N1201	Apigenin	55.5	2
HY-N1214	Squalene	15.7	3.4
HY-N1231	Sophoraflavanone G	75.7	39.8
HY-N1234	Smyrindioloside	12	-0.4
HY-N1247	Scabertopin	0	-0.9
HY-N1282	Seneciphylline	7.3	-0.4
HY-N1312	Sinapaldehyde	21.3	-0.3
HY-N1318	Salvigenin	21.5	0.5
HY-N1343	Robustine	10.4	1.9
HY-N1346	Robinin	8.6	-1.1
HY-N1347	Robinetin	12.3	0.2
HY-N1353	Rhamnocitrin	32.6	0.3
HY-N1354	Reynoutrin	19.1	1.1
HY-N1363	Royal Jelly acid	13.8	4.3
HY-N1365	Isoscopoletin	0	0.7
HY-N1366	Herniarin	11.6	-2.4
HY-N1369	Menthol	33.4	-0.2
HY-N1371	Clinodiside A	8.8	0.1
HY-N1372	(R)-Fangchinoline	4.9	22.8
HY-N1372A	Fangchinoline	11.1	41.6
HY-N1373	Sophoridine	0	0.9
HY-N1374	Magnolin	32.2	-0.2
HY-N1376	(20R)-Ginsenoside Rg3	21.4	2.9
HY-N1377	Nevadensin	22.1	0.8
HY-N1378	(E)-Cardamonin	51.5	-1.2
HY-N1380	Guaiacol	13.6	2.4
HY-N1381	Periplocin	25	14.6
HY-N1382	Asperuloside	8	0.7
HY-N1384	Ambroxide	53.4	-0.5
HY-N1386	2-Methoxycinnamic acid	7.5	-1.3
HY-N1387	4-Methoxycinnamic acid	0	-0.5
HY-N1388	Tussilagone	14.3	60.7
HY-N1390	Syringaldehyde	17.5	0
HY-N1391	10-Deacetyltaxol	10.8	0.2
HY-N1393	2-Methoxybenzoic acid	19.8	1.2
HY-N1394	p-Anisic acid	5.8	-0.4
HY-N1399	Androsin	11.3	2.2
HY-N1400	(20R)-Ginsenoside Rh1	30.3	-0.3
HY-N1401	20(R)-Ginsenoside Rh2	3.7	0
HY-N1402	Oxysophoridine	10.3	-0.5
HY-N1403	Tigogenin	11	0.6
HY-N1404	Sodium aescinate	19.6	6.6
HY-N1407	Polygalaxanthone III	21.1	0.5
HY-N1408	trans-Trimethoxyresveratrol	38.6	9.7
HY-N1410	Triacetylresveratrol	0	1
HY-N1411	Platycodin D	22	11.1
HY-N1412	1,3-Dicaffeoylquinic acid	7.4	0.6
HY-N1413	Noricaritin	14.9	0.9
HY-N1414	(E)-3',6-Disinapoylsucrose	18.8	0.8
HY-N1415	β-Caryophyllene	27.2	0.1
HY-N1416	Pogostone	6.7	-0.7
HY-N1417	Sesamol	7.6	-0.8
HY-N1419	Vaccarin	33.9	0
HY-N1420	Rhamnose	0	-0.2
HY-N1420A	Rhamnose (monohydrate)	9.5	-1.4
HY-N1423	Glycocholic acid	22.3	-0.5
HY-N1423B	Glycocholic acid (hydrate)	4.1	-0.1
HY-N1424	Glycoursodeoxycholic acid	0	-0.4
HY-N1425	Tiliroside	9.9	4.5
HY-N1426	Raspberry ketone	7.5	0.8
HY-N1427A	Glycodeoxycholic acid (monohydrate)	0	-0.8
HY-N1428	Citric acid	0	-0.4
HY-N1429	Taurochenodeoxycholic acid (sodium)	6.6	0.2
HY-N1430	Oxyresveratrol	15	0.3
HY-N1431	Tabersonine	0	0
HY-N1433	Phytolaccagenin	22.3	2.8
HY-N1434	Methyl p-coumarate	15.5	4.7
HY-N1435	Oroxin B	35.5	0.2
HY-N1436	L-(+)-Abrine	9.4	-0.2
HY-N1438	Hydroxygenkwanin	49.2	17
HY-N1439	Gypsogenin-3-O-glucuronide	16.2	-0.6
HY-N1440	Koumine	31.1	-0.3
HY-N1441	Afzelin	13.3	8.7
HY-N1444	Complanatuside	32.5	-0.2
HY-N1445	Isoquercetin	7.5	-1.3
HY-N1446	Oleic acid	9.2	-2.1
HY-N1446B	Sodium oleate	10	-1.8
HY-N1447	Ganoderic acid A	12.5	1.1
HY-N1448	Vincetoxicoside B	12.7	-0.3
HY-N1451	Betulonic acid	3.5	-0.8
HY-N1453	Hypocrellin B	1.2	-0.3
HY-N1454	Apigenin-7-glucuronide	0	0.4
HY-N1457	Chrysosplenetin	22.9	47.1
HY-N1458	Isoschaftoside	20.6	7.2
HY-N1459	Campesterol	11.1	8.7
HY-N1461	Dihydrodaidzein	16.3	-1.4
HY-N1462	Atractyloside (potassium salt)	24.3	-0.1
HY-N1463	Luteolin 7-O-glucuronide	11.2	0.8
HY-N1464A	Aristolone	29.3	-0.3
HY-N1467	(-​)​-​α-​Terpineol	35.7	-0.1
HY-N1468	Agarotetrol	42.2	-0.2
HY-N1469	Kaurenoic acid	8.8	-0.8
HY-N1470	Plantagoside	11.2	0.6
HY-N1471	Liquiritin apioside	16.3	-0.2
HY-N1472	Levistolide A	60.4	77.4
HY-N1474	Picfeltarraenin IA	0	-0.3
HY-N1475	Nicotiflorin	40	-0.2
HY-N1476	Heterophyllin B	12.9	1.8
HY-N1477	Dencichine	6.8	-0.9
HY-N1478	Gardenoside	10.6	4.5
HY-N1479	Polygalic acid	17.5	32.6
HY-N1480	(-)-Fucose	14.7	0.3
HY-N1481	Methyl linoleate	40.2	-1
HY-N1482	Methyl palmitate	12.6	-0.3
HY-N1483	Guanfu base A	13	-0.6
HY-N1484	7beta-Hydroxylathyrol	29.3	-0.4
HY-N1485	Cycloastragenol	8.6	0.7
HY-N1486	Ursonic acid	4.7	-1.5
HY-N1487	Oleanonic acid	5.9	20
HY-N1490	14-Deoxy-11,12-didehydroandrographolide	40.5	-1.3
HY-N1495	Maltopentaose	11.2	2.8
HY-N1497	Plumbagin	5.1	-3.8
HY-N1499	Nystose	0	-0.8
HY-N1500	Pulegone	22.5	-1.4
HY-N1501	Beta-asarone	28.9	0.1
HY-N1503	Methyl deacetylasperulosidate	11.6	-2.3
HY-N1504	Loureirin B	16	0.8
HY-N1505	Loureirin A	6.1	2.8
HY-N1507	Tracheloside	10.6	-0.8
HY-N1508	Ecliptasaponin A	20.8	-4
HY-N1510	Kaempferol 3-O-gentiobioside	31.2	-0.3
HY-N1511	Ganoderic acid D	35.3	0
HY-N1535	Ponicidin	95.6	75.9
HY-N1549	Prunin	10.7	0.7
HY-N1579	Pyrogallol	33	-1.9
HY-N1584	Halofuginone	29.9	29.2
[truncated: 1,705 more rows]

## Sheet: Fig1C
Columbianadin
		EC50 (229E, Huh-7)			EC50 (OC43, RD)						CC50 (Huh-7)			CC50 (RD)
	20	92.4	94.9	95	99.8	99.8	99.8
	6.7	89.7	91.5	80.4	93.7	94.2	94
	2.2	74.2	70.6	86.9	49.6	48.7	52.3
	0.7	68	72.5	61.2	-23.9	2.7	-3.5
	0.2	70.5	77.4	76.1
	0.1	58.8	59.6	58	-25.3	-42.7	-34.3
CC50	200										67.1	64.8	64.2
	66.7										96.1	90.8	96.2
	22.2										99.7	84.5	86.3
	7.4										89.2	80.9	88.5
	2.5										99.7	87.2	95
	0.8										103.7	99.9	101.1
	200													100.7	106	102.2
	100													97.8	106.3	96.3
	50													95	97.4	96.4
	25													103.6	105.2	103.2
	12.5													97.3	104.3	98.7
	6.8													98.6	99.3	101.5
	3.4													100.8	101.6	100.7
	1.7													104.1	104.5	104.2
Veratramine
		EC50 (229E, Huh-7)			EC50 (OC43, RD)						CC50 (Huh-7)			CC50 (RD)
	20	95.1	97.1	96.2	99.8	99.8	99.8
	6.7	94.3	93.4	93.4	99.2	99.2	99.1
	2.2	92.4	92.7	93.2	91.6	91.7	92
	0.7	91.2	85.9	68.5	87.1	87.3	87.7
	0.2	78.4	77.7	91.6	53.1	56.2	53.3
	0.1	91.3	84	77	-157.4	-110.6	-135.9
CC50	200										86.5	98.8	91.8
	66.7										94.7	98.6	95.3
	22.2										100.1	103.4	98.6
	7.4										88.9	93.3	93.1
	2.5										81.5	80.5	82.3
	0.8										82.1	93.9	90.3
	200													15.1	21.7	23.6
	100													106.8	110.1	106
	50													102.7	111.5	108.8
	25													95.7	97.5	98.1
	12.5													96.4	106.2	95
	6.7													98.4	98.9	92.6
	3.4													99.5	99.6	94.6
	1.7													98.5	99.1	98.3
Erythromycin estolate
		EC50 (229E, Huh-7)			EC50 (OC43, RD)						CC50 (Huh-7)			CC50 (RD)
	20	82.8	90.2	91.5	98.5	98.4	98.5
	6.7	79.9	80.4	68.3	83.9	85	84.5
	2.2	61.7	57.1	74.9	69.6	71.7	71.9
	0.7	61.1	42.4	25.7	73.9	79.2	79.3
	0.2	31.4	41.8	52.9	31.5	23.3	28
	0.1	56.8	60.1	43.4	-62.2	-76.2	-76.2
CC50	200										4.3	22.9	14.4
	66.7										86.7	89.2	91.2
	22.2										83.4	92.2	89.3
	7.4										91	91.2	87.2
	2.5										66.6	67.8	67.8
	0.8
	200													15.5	39.4	25.5
	100													92.8	111.3	106.2
	50													92.8	109.6	105.5
	25													94.3	98.5	109.4
	12.5													95.9	101.5	110.1
	6.7													97.4	106.5	110.5
	3.4													96.8	98.8	107.5
	1.7													101.7	108.9	107.4
Dibenzoylmethane
		EC50 (229E, Huh-7)			EC50 (OC43, RD)						CC50 (Huh-7)			CC50 (RD)
	20	91.1	94.4	99.5	99.8	99.8	99.8
	6.7	65	69.4	38.7	99.9	99.9	99.9
	2.2	13.1	6.1	18.7	99.6	99.6	99.6
	0.7	37.7	44.1	0.1	88.5	91.5	92
	0.2	0.1	25.5	35.2	23.1	21.4	22.1
	0.1	60.8	22.3	20.2	-75.5	-76.6	-100.8
CC50	200										118.1	125.1	113.8
	66.7										104.2	108.3	107.3
	22.2										79.6	97.2	99.8
	7.4										89.8	114	100.3
	2.5										79.8	105.4	99.1
	0.8										88.3	106.5	108.4
	200
	100													117.1	122.2	119.9
	50													110.6	117.5	107.6
	25													106.7	113.3	111.4
	12.5													104.6	112.7	109.5
	6.7													104.6	109.4	108.7
	3.4													106.4	107.3	109.5
	1.7													106.9	107.3	110.1
	1.69													106.3	107.2	110.7
Ingenol 3,20-dibenzoate
		EC50 (229E, Huh-7)			EC50 (OC43, RD)						CC50 (Huh-7)			CC50 (RD)
	20	56.8	76.5	74.4
	6.7	75.4	81.8	70.2
	2.2	82.3	82.2	82.5
	0.7	84.1	85	73.1
	0.2	57.4	58.5	65.7
	0.1	69.9	66.9	45.6
	20				99.6	99.6	99.6
	6.7				98	98	97.9
	2.2				96.7	96.7	96.6
	0.7				96.7	96.6	96.1
	0.2				97.9	97.7	97.4
	0.1				92.5	92.7	91.8
CC50	200										70.5	69.8	75.7
	66.7										71.3	83.2	69.3
	22.2										62.7	83	60.5
	7.4										77.1	80.9	66.5
	2.5										74.8	68.6	72.7
	0.8										65.7	68.6	91.3
	200													118.1	120.1	118.4
	100													103.7	112.9	109.4
	50													98.2	101.1	108.9
	25													95.8	103.1	108.7
	12.5													94.8	104.3	107.6
	6.7													97.6	100.4	105.6
	3.4													96.7	96.9	108.4
	1.7													100.4	100.6	105.1

## Sheet: Fig2B
BA.5, HEK293T-AT
	Columbianadin						Veratramine						Erythromycin estolate						Dibenzoylmethane						Ingenol 3,20-dibenzoate
20	86.1	88.1	88.6				99.2	99	90				72.8	68.8	66.9				97.6	97.4	97.4				99.5	99.3	99.5	99.2	98.9	98.5
6.7	40.4	35.7	28.3				87	83.1	84.3				69.4	68.9	69.6				70.4	53.9	54.8				99.3	99.2	99.4	99.4	98.6	98.5
2.2	60.6	65.2	66.5				71.3	69.7	73.4				71.8	67.9	70.5				3.9	3.8	17.1				99.5	99.4	99.4	99.4	98.3	98.4
0.7	63	57.7	58.8				82	81.3	85				72.1	70.2	73.2				-6	-33.9	-3.9				99	99	99.2	99	98.2	98.3
0.2	71.7	75.5	72.6				74.8	82.7	80				56.9	66.4	63				24.4	35	14.8				98.7	98.5	99	99	97.4	97.5
0.1	54.6	0	24.6				56.3	81.3	67.6				59.8	80	61.9				38.3	55.9	58.1				98.8	99.1	98.9	99.4	97.3	97.8
B.1.617.2, HEK293T-AT
	Columbianadin				Veratramine				Erythromycin estolate				Dibenzoylmethane				Ingenol 3,20-dibenzoate
60													67.1	68.3	66.3
20	99.1	99	99.1		99.1	99.2	99.9		99.3	98.3	99.7		-15.3	17.3	29.7		70.3	78.7	68.8	33.6
6.7	99.5	99.3	99.3		99.1	99	98.8		98.9	98.2	99.6		-20.4	-50.9	-36.2		75.9	67.3	67	55.5
2.2	77.4	80.5	79.9		98.9	99.1	98		99.2	98.9	98.9		-18.3	-19	9.8		70.1	73.4	77.8	49.2
0.7	72.8	68.2	65.9		99.6	99.7	98.1		99.6	99.5	98.9		1.9	-23.6	2.4		80.1	78.5	76.9	77.6
0.2	82	80.3	82.2		99.7	99.7	98.2		99.7	99.7	98.1		-65.5	-23.1	-20		69.8	76.2	81.2	81.2
0.1	78.1	91.2	88.7		99.7	99.8	99.9		99.2	99.7	98.5						47.9	57.9	60.1	96.1
HCoV-229E, MRC-5
	Columbianadin			Veratramine			Erythromycin estolate			Dibenzoylmethane			Ingenol 3,20-dibenzoate
20	94.9	92.9	95.1	94.5	100	91.7	90.1	91.7	86.2	94.3	95.3	95.9	91.5	90.2	96.2
6.7	83.3	82.1	80.5	93.6	90.9	90.6	0.7	0.9	1.2	86	92.7	89.8	90.4	94.9	87.1
2.2	63.2	52.3	54.8	72	73.5	54.5	3.2	-1.4	0.1	69.7	42.7	53.8	89.1	90.7	84.7
0.7	17.5	18.6	52.2	26	30.2	51.3	2.2	1.5	26.7	17.4	32.7	56.6	90.2	95	92.7
0.2	28.8	32	58.2	0.3	0.4	0.7	18.6	2.4	-3.2	1.4	-2.2	0.6	94.4	87.5	88.2
0.1	35.3	18.1	41.4	-5.2	1.2	18.5	0.6	0.5	1.3	0.8	1.1	0.3	81.5	84.1	86.5
HCoV-OC43, Huh-7
	Columbianadin			Veratramine			Erythromycin estolate			Dibenzoylmethane
20	98.4	98.3	98.3	95.8	96.1	96.6	98.3	98.1	98.3	98.3	98.3	98.5
6.7	98.5	98.5	98.6	96.9	97.3	97.4	95.6	95.5	95.7	98.4	98.4	98.4
2.2	94.2	94.1	94.4	89.9	91.9	92.3	73.5	73.6	72.3	98.2	98.2	98
0.7	73.5	75	75.6	54.9	60.7	65.7	62.9	63.5	57.4	95.4	95.1	94.4
0.2	30	36	38.1	52.5	56.4	64.5	18.4	11.5	-3.5	64.6	65.3	60
0.1	48.4	50.8	50.8	60.9	61.9	63.9				51.3	53.7	47.2

## Sheet: Fig3A
DAYS	Vehicle						Columbianadin 50 mpk						Dibenzoylmethane 400 mpk						Erythromycin estolate 300 mpk						Veratramine 10 mpk						Ingenol 3,20-dibenzoate 10 mpk						VV116
0	100.7	90.2	104.8	111.7	95.5	97.1	99	99	102	99	99	102	94.4	96.5	108.3	104	99.9	96.9	95.6	114.2	103.5	103.5	90.3	92.9	105.1	100.7	98.5	92	102.9	100.7	99.7	92.2	105.6	91.7	99.7	93.8	88.5	95.9	98.4	113.1	108.2	95.9
1	141.8	122.5	127.7	117.4	125.6	112.2	123	114	117	126	120	117	126.9	125.6	113.9	111.1	112.9	117.3	124.8	135.4	122.1	116.8	108.8	114.2	96.4	100.7	98.5	87.6	98.5	DIED	77.3	82.7	85.5	79.6	DIED	DIED	100.8	132.8	118	110.7	108.2	127.9
2	120.2	153.1	133.8	144.9	168.8	144.1	144	144	111	141	138	135	151.9	119.8	129.7	124.7	123.8	98.4	140.7	132.7	138.1	127.4	154	146	DIED	DIED	DIED	DIED	DIED		DIED	DIED	DIED	DIED			130.3	125.4	147.5	140.2	152.5	100.8
3	173.1	161.8	160.8	179.3	164.4	DIED	114	165	159	159	165	162	121.6	118.5	124.7	119.1	169.6	DIED	172.6	169.9	159.3	172.6	146	130.1													150	140.2	174.6	157.4	115.6	167.2
4	170.3	181.3	207.5	196.5	177.5		132	180	177	177	171	174	108	127.8	117.3	140.5	200.2		191.2	151.3	185.8	185.8	167.3	146													157.4	167.2	182	147.5	127.9	177
5	154.1	175.2	214	169.3	150.3		168	180	168	192	123	150	125.6	160.3	213.5	107.7	DIED		132.7	228.3	140.7	172.6	154	183.2													179.5	164.8	179.5	194.3	196.7	150

## Sheet: Fig3B
Brain
Vehicle	Columbianadin 50 mpk	Dibenzoylmethane 400 mpk	Erythromycin estolate 300 mpk	VV116 25 mpk
11.8	12.2	4.2	12.2	7.7
11.3	12.3	4.2	12.2	5.7
11.4	12.3	4.3	11.8	5.1
11.6	12.4	12.4	11.4	5
11.6	11.7		12.2	5.4
	12.3		10.9	9.6
Spinal Cord
Vehicle	Columbianadin 50 mpk	Dibenzoylmethane 400 mpk	Erythromycin estolate 300 mpk	VV116 25 mpk
9.3	11.2	7.1	10.4	7
8.4	9.7	3.6	9.5	6.1
7.8	9.3	4.3	9.6	5.9
7.7	9.6	8.6	9.4	5.6
7.4	10.3		9.6	5.3
	8.7		9	5.6
Lung
Vehicle	Columbianadin 50 mpk	Dibenzoylmethane 400 mpk	Erythromycin estolate 300 mpk	VV116 25 mpk
7.8	8	5	6.7	4.3
8.8	9.4	4.7	8.9	4.8
8.6	8.7	7.5	8	4.2
7.8	9.8	6.6	9.4	4.3
7.3	8.2		7.5	4.7
	9.1		7.4	4.3
Kidney
Vehicle	Columbianadin 50 mpk	Dibenzoylmethane 400 mpk	Erythromycin estolate 300 mpk	VV116 25 mpk
5.2	5.6	4	5.4	5.2
9.3	8.2	3.8	8.1	5.5
7.8	7.8	4.3	8	5.2
7.6	8.5	4.7	7.4	5
6.7	7.1		6.2	5
	7.7		5.5	5

## Sheet: Fig3C
0	AVER
0	0	0	0
0.25	1340	1620	3720
0.5	3800	2770	3880
1	4560	2900	3150
2	3360	2990	4250
3	3810	3580	6140
4	3990	2580	4710
6	3630	928	2710
8	1990	425	1340
24	46	0	127

## Sheet: Fig4B
DAYS	G1 Vehicle						Diben-500mpk						Diben-200mpk						Diben-100mpk						VV116-25mpk
0	101.5	96.5	104.3	96.5	101.7	104.3	95.2	111	103.1	97.8	97.8	95.2	111.2	88.7	105.9	107.7	103.2	83.4	106	99.6	102.4	92.2	88.6	111.2	101.1	101.1	111.4	104.1	93.7	88.7
1	122.6	127.8	112.2	117.4	125.2	114.8	105.7	105.7	124.2	118.9	116.3	111	125.7	104.5	114.6	120.1	114.8	89.2	104	113.7	124.8	125	120.9	107.3	108.6	114.7	122.3	108.9	123.5	128.8
2	130.4	140.9	135.7	146.1	148.7	130.4	129.5	97.8	116.3	145.4	111	129.5	114.8	130.4	137.3	125.5	125	98.5	129.4	142	134.3	116.8	125	145.3	123.3	130.9	135.7	114.2	123.3	137.4
3	172.2	159.1	169.6	161.7	159.1	156.5	108.4	102.6	148	118.9	169.2	132.2	132.4	107.4	150.4	128.4	109.9	143.8	151	158.2	143.3	162.5	135	139.2	146	128.8	140.5	149.3	147.8	137.7
4	172.2	185.2	172.2	187.8	174.8	167	187.7	103.1	161.2	150.7	DIED	DIED	124.4	149.1	155.3	166.7	150.7	DIED	155.1	164.8	182.5	163.5	153.3	179.2	154.9	160.7	150.6	165.2	159.7	141.5
5	180	156.5	180	177.4	151.3	DIED	174.4	216.7	185	100.4			132.2	156	162.7	162.5	153.8		154	147.9	188.2	194.1	185.1	168.7	167.7	169.8	174.6	174.1	148.5	163.2

## Sheet: Fig4C
Brain
Vehicle	Diben-500mpk	Diben-200mpk	Diben-100mpk	VV116-25mpk
11.53	7.3	11	10.75	3.72
11.63	7.2	7.97	11.25	3.93
11.55	10.02	8.87	9.46	3.99
11.47	9.11	10.9	11.43	3.97
11.56		11.19	10.91	3.96
			11.34	3.97
Spinal Cord	Diben-500mpk	Diben-200mpk	Diben-100mpk	VV116-25mpk
9.42	7.86	7.21	6.2	3.47
9.52	7.12	4.77	7.58	3.09
7.96	7.13	4.18	5.38	3.19
8.75	6.92	5.72	6.52	3.46
8.76		5.07	6.6	3.23
			6.93	3.35
Lung	Diben-500mpk	Diben-200mpk	Diben-100mpk	VV116-25mpk
7.2	6.62	5.84	5.86	3.32
7.91	5.77	6.05	6.1	3.56
8.53	7.8	5.32	6.32	3.61
7.56	5.49	4.74	5.21	3.36
7.06		6.24	6.78	3.47
			7.01	3.71
Kidney	Diben-500mpk	Diben-200mpk	Diben-100mpk	VV116-25mpk
5.22	5.15	3.29	4.46	4.4
7.18	4.76	5.31	4.97	3.81
6.48	4.3	4.03	5.51	4.36
6.98	4.17	3.52	4.16	4.28
5.91		4.72	5.82	4.27
			6	4.08

## Sheet: Fig4D
Brain
G1 VEHICLE	G5 DIBEN500	G4 DIBEN200	G3 DIBEN100	G6 VV116
245399405	50.1	235394	2.36017e+06	0
285036561	0	290518	2.91235e+06	0
278854122	3089.5	158506	1.5794e+06	0
270676822	0	195020	1.94665e+06	0
283019394		249230	2.49482e+06	0
			2339017	45.1
Spinal Cord
G1 VEHICLE	G5 DIBEN500	G4 DIBEN200	G3 DIBEN100	G6 VV116
48387.1	0	7747	1299.4	0
46997.4	0	4670.7	4131.1	0
6080.6	0	4797.6	125.4	0
13841.5	113.9	4510	477.6	0
18449.8		4954.8	568.4	0
			1615.1	0
Lung
G1 VEHICLE	G5 DIBEN500	G4 DIBEN200	G3 DIBEN100	G6 VV116
661.4	0	275.5	0	0
1174.6	290.3	0	160.4	0
4678.9	0	0	76.7	0
3729.9	0	394.7	0	0
631.6		0	2219.2	0
			1455.2	0
Kidney
G1 VEHICLE	G5 DIBEN500	G4 DIBEN200	G3 DIBEN100	G6 VV116
108.3	84.6	0	229.9	0
954.1	0	0	104	546.4
0	0	0	219.4	0
2026.4	0	0	123.5	0
0		0	219.8	120
			790.8	0

## Sheet: Fig5A
Accession	Gene	Description	Mw(kDa)	Length	treated/untreated	log2 treated/untreated	P-value	P.adjust	Diff Sig
O60232	ZNRD2	Protein ZNRD2 OS=Homo sapiens OX=9606 GN=ZNRD2 PE=1 SV=1	21.474	199	1.27855	0.354508	0.0476612	0.843157	+
P50579	METAP2	Methionine aminopeptidase 2 OS=Homo sapiens OX=9606 GN=METAP2 PE=1 SV=1	52.892	478	1.27632	0.351994	0.00260244	0.655598	+
Q03426	MVK	Mevalonate kinase OS=Homo sapiens OX=9606 GN=MVK PE=1 SV=1	42.451	396	1.30996	0.389528	0.0494224	0.843157	+
Q14914	PTGR1	Prostaglandin reductase 1 OS=Homo sapiens OX=9606 GN=PTGR1 PE=1 SV=2	35.87	329	1.20413	0.267988	0.0170499	0.737732	+
Q6UXN9	WDR82	WD repeat-containing protein 82 OS=Homo sapiens OX=9606 GN=WDR82 PE=1 SV=1	35.079	313	1.48403	0.569524	0.0168438	0.737732	+
Q9P258	RCC2	Protein RCC2 OS=Homo sapiens OX=9606 GN=RCC2 PE=1 SV=2	56.085	522	1.24886	0.320607	0.0432711	0.843157	+
Q9UJY5	GGA1	ADP-ribosylation factor-binding protein GGA1 OS=Homo sapiens OX=9606 GN=GGA1 PE=1 SV=1	70.384	639	1.30761	0.386933	0.027758	0.821983	+
Q99643	SDHC	Succinate dehydrogenase cytochrome b560 subunit, mitochondrial OS=Homo sapiens OX=9606 GN=SDHC PE=1 SV=1	18.61	169	2.06997	1.04961	0.0461709	0.843157	+
O94903	PLPBP	Pyridoxal phosphate homeostasis protein OS=Homo sapiens OX=9606 GN=PLPBP PE=1 SV=1	30.344	275	13.3277	3.73636	0.0128147	0.737732	+
P07919	UQCRH	Cytochrome b-c1 complex subunit 6, mitochondrial OS=Homo sapiens OX=9606 GN=UQCRH PE=1 SV=2	10.739	91	13.14	3.71589	0.0051054	0.715498	+
Q5HYK3	COQ5	2-methoxy-6-polyprenyl-1,4-benzoquinol methylase, mitochondrial OS=Homo sapiens OX=9606 GN=COQ5 PE=1 SV=2	37.14	327	2.55547	1.35359	0.0392208	0.843157	+
Q86Y82	STX12	Syntaxin-12 OS=Homo sapiens OX=9606 GN=STX12 PE=1 SV=1	31.642	276	3.20864	1.68196	0.00749608	0.715498	+
Q8TBA6	GOLGA5	Golgin subfamily A member 5 OS=Homo sapiens OX=9606 GN=GOLGA5 PE=1 SV=3	83.024	731	2.78679	1.47861	0.0279742	0.821983	+
Q96SB4	SRPK1	SRSF protein kinase 1 OS=Homo sapiens OX=9606 GN=SRPK1 PE=1 SV=2	74.325	655	4.37054	2.12781	0.00898511	0.715498	+
O00217	NDUFS8	NADH dehydrogenase [ubiquinone] iron-sulfur protein 8, mitochondrial OS=Homo sapiens OX=9606 GN=NDUFS8 PE=1 SV=1	23.705	210	0.766916	-0.38286	0.0134636	0.737732	-
P04798	CYP1A1	Cytochrome P450 1A1 OS=Homo sapiens OX=9606 GN=CYP1A1 PE=1 SV=1	58.165	512	0.14604	-2.77556	0.0105772	0.715498	-
P22033	MMUT	Methylmalonyl-CoA mutase, mitochondrial OS=Homo sapiens OX=9606 GN=MMUT PE=1 SV=4	83.134	750	0.788158	-0.343442	0.0225346	0.792118	-
P36507	MAP2K2	Dual specificity mitogen-activated protein kinase kinase 2 OS=Homo sapiens OX=9606 GN=MAP2K2 PE=1 SV=1	44.424	400	0.737947	-0.438411	0.0111242	0.715498	-
P43155	CRAT	Carnitine O-acetyltransferase OS=Homo sapiens OX=9606 GN=CRAT PE=1 SV=5	70.858	626	0.798744	-0.324195	0.049671	0.843157	-
P50453	SERPINB9	Serpin B9 OS=Homo sapiens OX=9606 GN=SERPINB9 PE=1 SV=1	42.404	376	0.75989	-0.396138	0.0151358	0.737732	-
P54802	NAGLU	Alpha-N-acetylglucosaminidase OS=Homo sapiens OX=9606 GN=NAGLU PE=1 SV=2	82.266	743	0.826922	-0.274176	0.0149536	0.737732	-
P55795	HNRNPH2	Heterogeneous nuclear ribonucleoprotein H2 OS=Homo sapiens OX=9606 GN=HNRNPH2 PE=1 SV=1	49.264	449	0.816324	-0.292787	0.0295627	0.821983	-
Q14739	LBR	Delta(14)-sterol reductase LBR OS=Homo sapiens OX=9606 GN=LBR PE=1 SV=2	70.703	615	0.822182	-0.282471	0.0175596	0.738786	-
Q15007	WTAP	Pre-mRNA-splicing regulator WTAP OS=Homo sapiens OX=9606 GN=WTAP PE=1 SV=2	44.244	396	0.761016	-0.394001	0.0110105	0.715498	-
Q16850	CYP51A1	Lanosterol 14-alpha demethylase OS=Homo sapiens OX=9606 GN=CYP51A1 PE=1 SV=4	57.278	509	0.830193	-0.268481	0.0464145	0.843157	-
Q69YN2	CWF19L1	CWF19-like protein 1 OS=Homo sapiens OX=9606 GN=CWF19L1 PE=1 SV=2	60.619	538	0.810891	-0.30242	0.0268478	0.821983	-
Q6PD62	CTR9	RNA polymerase-associated protein CTR9 homolog OS=Homo sapiens OX=9606 GN=CTR9 PE=1 SV=1	133.502	1173	0.825414	-0.27681	0.0338785	0.843157	-
Q6XQN6	NAPRT	Nicotinate phosphoribosyltransferase OS=Homo sapiens OX=9606 GN=NAPRT PE=1 SV=2	57.578	538	0.819609	-0.286992	0.0362598	0.843157	-
Q7KZ85	SUPT6H	Transcription elongation factor SPT6 OS=Homo sapiens OX=9606 GN=SUPT6H PE=1 SV=2	199.073	1726	0.809468	-0.304954	0.00327504	0.660029	-
Q7LBC6	KDM3B	Lysine-specific demethylase 3B OS=Homo sapiens OX=9606 GN=KDM3B PE=1 SV=2	191.581	1761	0.745026	-0.424638	0.00588365	0.715498	-
Q7Z739	YTHDF3	YTH domain-containing family protein 3 OS=Homo sapiens OX=9606 GN=YTHDF3 PE=1 SV=1	63.861	585	0.821044	-0.284469	0.0474084	0.843157	-
Q8IVM8	SLC22A9	Organic anion transporter 7 OS=Homo sapiens OX=9606 GN=SLC22A9 PE=1 SV=1	62.169	553	0.770795	-0.375581	0.00211069	0.655598	-
Q8N2G8	GHDC	GH3 domain-containing protein OS=Homo sapiens OX=9606 GN=GHDC PE=1 SV=2	57.523	530	0.818385	-0.289149	0.0106325	0.715498	-
Q96AY3	FKBP10	Peptidyl-prolyl cis-trans isomerase FKBP10 OS=Homo sapiens OX=9606 GN=FKBP10 PE=1 SV=1	64.245	582	0.831375	-0.266428	0.0333214	0.843157	-
Q9BRP8	PYM1	Partner of Y14 and mago OS=Homo sapiens OX=9606 GN=PYM1 PE=1 SV=1	22.656	204	0.81737	-0.290939	0.00495274	0.715498	-
Q9BZE1	MRPL37	39S ribosomal protein L37, mitochondrial OS=Homo sapiens OX=9606 GN=MRPL37 PE=1 SV=2	48.118	423	0.783245	-0.352465	0.0459866	0.843157	-
Q9BZG1	RAB34	Ras-related protein Rab-34 OS=Homo sapiens OX=9606 GN=RAB34 PE=1 SV=1	29.044	259	0.79814	-0.325287	0.036776	0.843157	-
Q9H0U4	RAB1B	Ras-related protein Rab-1B OS=Homo sapiens OX=9606 GN=RAB1B PE=1 SV=1	22.171	201	0.816899	-0.291771	0.00297541	0.660029	-
Q9NP61	ARFGAP3	ADP-ribosylation factor GTPase-activating protein 3 OS=Homo sapiens OX=9606 GN=ARFGAP3 PE=1 SV=1	56.928	516	0.767173	-0.382375	0.0160847	0.737732	-
Q9Y2R9	MRPS7	28S ribosomal protein S7, mitochondrial OS=Homo sapiens OX=9606 GN=MRPS7 PE=1 SV=2	28.134	242	0.822495	-0.281921	0.0462258	0.843157	-
O15347	HMGB3	High mobility group protein B3 OS=Homo sapiens OX=9606 GN=HMGB3 PE=1 SV=4	22.98	200	0.16263	-2.62033	0.0153927	0.737732	-
P17096	HMGA1	High mobility group protein HMG-I/HMG-Y OS=Homo sapiens OX=9606 GN=HMGA1 PE=1 SV=3	11.676	107	0.479445	-1.06056	0.0031917	0.660029	-
P51553	IDH3G	Isocitrate dehydrogenase [NAD] subunit gamma, mitochondrial OS=Homo sapiens OX=9606 GN=IDH3G PE=1 SV=1	42.794	393	0.196045	-2.35074	0.0186497	0.751707	-
P55212	CASP6	Caspase-6 OS=Homo sapiens OX=9606 GN=CASP6 PE=1 SV=2	33.31	293	0.508582	-0.975448	0.0157328	0.737732	-
Q2TAA5	ALG11	GDP-Man:Man(3)GlcNAc(2)-PP-Dol alpha-1,2-mannosyltransferase OS=Homo sapiens OX=9606 GN=ALG11 PE=1 SV=2	55.651	492	0.384006	-1.3808	0.0348895	0.843157	-
Q9BQ52	ELAC2	Zinc phosphodiesterase ELAC protein 2 OS=Homo sapiens OX=9606 GN=ELAC2 PE=1 SV=2	92.219	826	0.220055	-2.18406	0.000593747	0.448724	-
Q9NZI7	UBP1	Upstream-binding protein 1 OS=Homo sapiens OX=9606 GN=UBP1 PE=1 SV=1	60.491	540	0.217949	-2.19794	0.0435823	0.843157	-
A0AVT1	UBA6	Ubiquitin-like modifier-activating enzyme 6 OS=Homo sapiens OX=9606 GN=UBA6 PE=1 SV=1	117.97	1052	1.0025	0.00360642	0.873811	1
A0MZ66	SHTN1	Shootin-1 OS=Homo sapiens OX=9606 GN=SHTN1 PE=1 SV=4	71.64	631	1.0476	0.0670836	0.768137	1
A1L0T0	ILVBL	2-hydroxyacyl-CoA lyase 2 OS=Homo sapiens OX=9606 GN=ILVBL PE=1 SV=2	67.868	632	0.96795	-0.0469956	0.769829	1
A2RRP1	NBAS	NBAS subunit of NRZ tethering complex OS=Homo sapiens OX=9606 GN=NBAS PE=1 SV=2	268.571	2371	0.922621	-0.116189	0.138941	0.908367
A3KMH1	VWA8	von Willebrand factor A domain-containing protein 8 OS=Homo sapiens OX=9606 GN=VWA8 PE=1 SV=2	214.824	1905	0.888593	-0.170406	0.276221	0.91897
A5YKK6	CNOT1	CCR4-NOT transcription complex subunit 1 OS=Homo sapiens OX=9606 GN=CNOT1 PE=1 SV=2	266.939	2376	0.888162	-0.171106	0.0706682	0.862518
A6NDU8	RIMOC1	RAB7A-interacting MON1-CCZ1 complex subunit 1 OS=Homo sapiens OX=9606 GN=RIMOC1 PE=1 SV=1	33.62	294	0.863922	-0.211028	0.200293	0.917434
A6NHR9	SMCHD1	Structural maintenance of chromosomes flexible hinge domain-containing protein 1 OS=Homo sapiens OX=9606 GN=SMCHD1 PE=1 SV=2	226.374	2005	0.935423	-0.0963097	0.511525	0.92304
E9PAV3	NACA	Nascent polypeptide-associated complex subunit alpha, muscle-specific form OS=Homo sapiens OX=9606 GN=NACA PE=1 SV=1	205.422	2078	1.20327	0.266966	0.267691	0.91897
O00116	AGPS	Alkyldihydroxyacetonephosphate synthase, peroxisomal OS=Homo sapiens OX=9606 GN=AGPS PE=1 SV=1	72.912	658	1.09154	0.126362	0.233468	0.91897
O00139	KIF2A	Kinesin-like protein KIF2A OS=Homo sapiens OX=9606 GN=KIF2A PE=1 SV=3	79.955	706	0.974404	-0.0374087	0.836172	1
O00148	DDX39A	ATP-dependent RNA helicase DDX39A OS=Homo sapiens OX=9606 GN=DDX39A PE=1 SV=2	49.13	427	0.929181	-0.105969	0.425395	0.91897
O00151	PDLIM1	PDZ and LIM domain protein 1 OS=Homo sapiens OX=9606 GN=PDLIM1 PE=1 SV=4	36.072	329	1.03806	0.0538892	0.600233	0.953987
O00154	ACOT7	Cytosolic acyl coenzyme A thioester hydrolase OS=Homo sapiens OX=9606 GN=ACOT7 PE=1 SV=3	41.796	380	0.996119	-0.00560997	0.92306	1
O00159	MYO1C	Unconventional myosin-Ic OS=Homo sapiens OX=9606 GN=MYO1C PE=1 SV=4	121.682	1063	0.93206	-0.101505	0.162542	0.91464
O00161	SNAP23	Synaptosomal-associated protein 23 OS=Homo sapiens OX=9606 GN=SNAP23 PE=1 SV=1	23.354	211	1.07903	0.109736	0.32521	0.91897
O00170	AIP	AH receptor-interacting protein OS=Homo sapiens OX=9606 GN=AIP PE=1 SV=3	37.664	330	1.00291	0.00419212	0.975955	1
O00178	GTPBP1	GTP-binding protein 1 OS=Homo sapiens OX=9606 GN=GTPBP1 PE=1 SV=3	72.454	669	1.05138	0.072282	0.309677	0.91897
O00186	STXBP3	Syntaxin-binding protein 3 OS=Homo sapiens OX=9606 GN=STXBP3 PE=1 SV=2	67.764	592	1.13353	0.180817	0.365715	0.91897
O00193	SMAP	Small acidic protein OS=Homo sapiens OX=9606 GN=SMAP PE=1 SV=1	20.333	183	0.935439	-0.0962841	0.353033	0.91897
O00203	AP3B1	AP-3 complex subunit beta-1 OS=Homo sapiens OX=9606 GN=AP3B1 PE=1 SV=3	121.32	1094	1.006	0.0086302	0.780041	1
O00231	PSMD11	26S proteasome non-ATPase regulatory subunit 11 OS=Homo sapiens OX=9606 GN=PSMD11 PE=1 SV=3	47.464	422	0.992322	-0.0111191	0.769684	1
O00232	PSMD12	26S proteasome non-ATPase regulatory subunit 12 OS=Homo sapiens OX=9606 GN=PSMD12 PE=1 SV=3	52.904	456	0.986028	-0.0203	0.841291	1
O00264	PGRMC1	Membrane-associated progesterone receptor component 1 OS=Homo sapiens OX=9606 GN=PGRMC1 PE=1 SV=3	21.671	195	0.960975	-0.0574295	0.592475	0.953987
O00267	SUPT5H	Transcription elongation factor SPT5 OS=Homo sapiens OX=9606 GN=SUPT5H PE=1 SV=1	121	1087	0.8487	-0.236674	0.200617	0.917434
O00273	DFFA	DNA fragmentation factor subunit alpha OS=Homo sapiens OX=9606 GN=DFFA PE=1 SV=1	36.522	331	1.21895	0.285642	0.458854	0.91897
O00299	CLIC1	Chloride intracellular channel protein 1 OS=Homo sapiens OX=9606 GN=CLIC1 PE=1 SV=4	26.923	241	1.02714	0.0386388	0.502704	0.922366
O00303	EIF3F	Eukaryotic translation initiation factor 3 subunit F OS=Homo sapiens OX=9606 GN=EIF3F PE=1 SV=1	37.564	357	1.0271	0.0385825	0.276796	0.91897
O00330	PDHX	Pyruvate dehydrogenase protein X component, mitochondrial OS=Homo sapiens OX=9606 GN=PDHX PE=1 SV=3	54.122	501	0.809726	-0.304495	0.0965089	0.878754
O00410	IPO5	Importin-5 OS=Homo sapiens OX=9606 GN=IPO5 PE=1 SV=4	123.63	1097	1.05115	0.0719715	0.488708	0.91897
O00422	SAP18	Histone deacetylase complex subunit SAP18 OS=Homo sapiens OX=9606 GN=SAP18 PE=1 SV=1	17.561	153	1.01745	0.0249606	0.815879	1
O00425	IGF2BP3	Insulin-like growth factor 2 mRNA-binding protein 3 OS=Homo sapiens OX=9606 GN=IGF2BP3 PE=1 SV=2	63.705	579	0.949726	-0.0744172	0.516448	0.924641
O00429	DNM1L	Dynamin-1-like protein OS=Homo sapiens OX=9606 GN=DNM1L PE=1 SV=2	81.877	736	0.951813	-0.0712497	0.199725	0.917434
O00442	RTCA	RNA 3'-terminal phosphate cyclase OS=Homo sapiens OX=9606 GN=RTCA PE=1 SV=1	39.337	366	1.07935	0.110161	0.276439	0.91897
O00461	GOLIM4	Golgi integral membrane protein 4 OS=Homo sapiens OX=9606 GN=GOLIM4 PE=1 SV=1	81.88	696	0.998734	-0.00182827	0.986025	1
O00469	PLOD2	Procollagen-lysine,2-oxoglutarate 5-dioxygenase 2 OS=Homo sapiens OX=9606 GN=PLOD2 PE=1 SV=2	84.686	737	0.924569	-0.113147	0.201739	0.917434
O00487	PSMD14	26S proteasome non-ATPase regulatory subunit 14 OS=Homo sapiens OX=9606 GN=PSMD14 PE=1 SV=1	34.577	310	0.958494	-0.0611586	0.0505824	0.843157
O00505	KPNA3	Importin subunit alpha-4 OS=Homo sapiens OX=9606 GN=KPNA3 PE=1 SV=2	57.811	521	1.16898	0.225256	0.333124	0.91897
O00541	PES1	Pescadillo homolog OS=Homo sapiens OX=9606 GN=PES1 PE=1 SV=1	68.003	588	0.946642	-0.0791094	0.453309	0.91897
O00566	MPHOSPH10	U3 small nucleolar ribonucleoprotein protein MPP10 OS=Homo sapiens OX=9606 GN=MPHOSPH10 PE=1 SV=2	78.864	681	1.02436	0.0347175	0.788331	1
O00567	NOP56	Nucleolar protein 56 OS=Homo sapiens OX=9606 GN=NOP56 PE=1 SV=4	66.05	594	0.942045	-0.0861315	0.429022	0.91897
O00571	DDX3X	ATP-dependent RNA helicase DDX3X OS=Homo sapiens OX=9606 GN=DDX3X PE=1 SV=3	73.243	662	0.916894	-0.125174	0.398066	0.91897
O00625	PIR	Pirin OS=Homo sapiens OX=9606 GN=PIR PE=1 SV=1	32.113	290	1.49267	0.577899	0.195941	0.917434
O00629	KPNA4	Importin subunit alpha-3 OS=Homo sapiens OX=9606 GN=KPNA4 PE=1 SV=1	57.887	521	1.23766	0.307611	0.0915359	0.877071
O00743	PPP6C	Serine/threonine-protein phosphatase 6 catalytic subunit OS=Homo sapiens OX=9606 GN=PPP6C PE=1 SV=1	35.144	305	0.932442	-0.100914	0.426447	0.91897
O00764	PDXK	Pyridoxal kinase OS=Homo sapiens OX=9606 GN=PDXK PE=1 SV=1	35.102	312	0.894288	-0.161189	0.0308627	0.821983
O00767	SCD	Stearoyl-CoA desaturase OS=Homo sapiens OX=9606 GN=SCD PE=1 SV=2	41.523	359	0.843884	-0.244883	0.23041	0.91897
O14497	ARID1A	AT-rich interactive domain-containing protein 1A OS=Homo sapiens OX=9606 GN=ARID1A PE=1 SV=3	242.045	2285	0.889726	-0.168567	0.119005	0.891246
O14561	NDUFAB1	Acyl carrier protein, mitochondrial OS=Homo sapiens OX=9606 GN=NDUFAB1 PE=1 SV=3	17.417	156	1.04814	0.067834	0.650906	0.975168
O14562	UBFD1	Ubiquitin domain-containing protein UBFD1 OS=Homo sapiens OX=9606 GN=UBFD1 PE=1 SV=2	33.382	309	1.02427	0.0346025	0.647014	0.975168
O14579	COPE	Coatomer subunit epsilon OS=Homo sapiens OX=9606 GN=COPE PE=1 SV=3	34.482	308	0.945379	-0.0810355	0.449562	0.91897
O14617	AP3D1	AP-3 complex subunit delta-1 OS=Homo sapiens OX=9606 GN=AP3D1 PE=1 SV=1	130.158	1153	0.859594	-0.218272	0.0239635	0.804908
O14647	CHD2	Chromodomain-helicase-DNA-binding protein 2 OS=Homo sapiens OX=9606 GN=CHD2 PE=1 SV=2	211.344	1828	0.826199	-0.275439	0.0527507	0.843157
O14653	GOSR2	Golgi SNAP receptor complex member 2 OS=Homo sapiens OX=9606 GN=GOSR2 PE=1 SV=2	24.775	212	0.950206	-0.0736882	0.0379829	0.843157
O14662	STX16	Syntaxin-16 OS=Homo sapiens OX=9606 GN=STX16 PE=1 SV=3	37.031	325	0.95116	-0.0722393	0.143514	0.908367
O14672	ADAM10	Disintegrin and metalloproteinase domain-containing protein 10 OS=Homo sapiens OX=9606 GN=ADAM10 PE=1 SV=1	84.142	748	0.912613	-0.131925	0.225905	0.91897
O14734	ACOT8	Acyl-coenzyme A thioesterase 8 OS=Homo sapiens OX=9606 GN=ACOT8 PE=1 SV=1	35.914	319	0.989889	-0.0146616	0.918805	1
O14735	CDIPT	CDP-diacylglycerol--inositol 3-phosphatidyltransferase OS=Homo sapiens OX=9606 GN=CDIPT PE=1 SV=1	23.539	213	0.749724	-0.415568	0.367083	0.91897
O14737	PDCD5	Programmed cell death protein 5 OS=Homo sapiens OX=9606 GN=PDCD5 PE=1 SV=3	14.285	125	1.04505	0.0635738	0.442807	0.91897
O14744	PRMT5	Protein arginine N-methyltransferase 5 OS=Homo sapiens OX=9606 GN=PRMT5 PE=1 SV=4	72.684	637	0.967706	-0.0473597	0.548835	0.93549
O14745	NHERF1	Na(+)/H(+) exchange regulatory cofactor NHE-RF1 OS=Homo sapiens OX=9606 GN=NHERF1 PE=1 SV=4	38.868	358	0.952884	-0.0696282	0.577544	0.946371
O14763	TNFRSF10B	Tumor necrosis factor receptor superfamily member 10B OS=Homo sapiens OX=9606 GN=TNFRSF10B PE=1 SV=2	47.878	440	0.941574	-0.0868541	0.151422	0.911766
O14773	TPP1	Tripeptidyl-peptidase 1 OS=Homo sapiens OX=9606 GN=TPP1 PE=1 SV=2	61.248	563	0.850721	-0.233242	0.357218	0.91897
O14776	TCERG1	Transcription elongation regulator 1 OS=Homo sapiens OX=9606 GN=TCERG1 PE=1 SV=2	123.901	1098	1.03249	0.0461217	0.427786	0.91897
O14787	TNPO2	Transportin-2 OS=Homo sapiens OX=9606 GN=TNPO2 PE=1 SV=3	101.388	897	0.920339	-0.119762	0.339581	0.91897
O14818	PSMA7	Proteasome subunit alpha type-7 OS=Homo sapiens OX=9606 GN=PSMA7 PE=1 SV=1	27.887	248	0.893458	-0.162528	0.121818	0.891246
O14828	SCAMP3	Secretory carrier-associated membrane protein 3 OS=Homo sapiens OX=9606 GN=SCAMP3 PE=1 SV=3	38.287	347	1.07432	0.103418	0.410769	0.91897
O14832	PHYH	Phytanoyl-CoA dioxygenase, peroxisomal OS=Homo sapiens OX=9606 GN=PHYH PE=1 SV=1	38.538	338	0.929092	-0.106106	0.53039	0.931108
O14880	MGST3	Microsomal glutathione S-transferase 3 OS=Homo sapiens OX=9606 GN=MGST3 PE=1 SV=1	16.516	152	0.9224	-0.116535	0.529413	0.931108
O14929	HAT1	Histone acetyltransferase type B catalytic subunit OS=Homo sapiens OX=9606 GN=HAT1 PE=1 SV=2	49.541	419	1.275	0.350501	0.213109	0.917434
O14936	CASK	Peripheral plasma membrane protein CASK OS=Homo sapiens OX=9606 GN=CASK PE=1 SV=3	105.123	926	1.02817	0.0400762	0.71136	0.995903
O14967	CLGN	Calmegin OS=Homo sapiens OX=9606 GN=CLGN PE=1 SV=1	70.039	610	0.903377	-0.146599	0.184253	0.917434
O14974	PPP1R12A	Protein phosphatase 1 regulatory subunit 12A OS=Homo sapiens OX=9606 GN=PPP1R12A PE=1 SV=1	115.281	1030	1.11973	0.163147	0.0574459	0.848219
O14975	SLC27A2	Long-chain fatty acid transport protein 2 OS=Homo sapiens OX=9606 GN=SLC27A2 PE=1 SV=2	70.312	620	0.953689	-0.0684091	0.458071	0.91897
O14979	HNRNPDL	Heterogeneous nuclear ribonucleoprotein D-like OS=Homo sapiens OX=9606 GN=HNRNPDL PE=1 SV=3	46.438	420	0.997906	-0.0030244	0.974315	1
O14980	XPO1	Exportin-1 OS=Homo sapiens OX=9606 GN=XPO1 PE=1 SV=1	123.386	1071	1.0015	0.00216651	0.952972	1
O14981	BTAF1	TATA-binding protein-associated factor 172 OS=Homo sapiens OX=9606 GN=BTAF1 PE=1 SV=2	206.887	1849	1.00385	0.00554934	0.9133	1
O15020	SPTBN2	Spectrin beta chain, non-erythrocytic 2 OS=Homo sapiens OX=9606 GN=SPTBN2 PE=1 SV=3	271.325	2390	0.841056	-0.249725	0.0450453	0.843157
O15027	SEC16A	Protein transport protein Sec16A OS=Homo sapiens OX=9606 GN=SEC16A PE=1 SV=4	251.894	2357	1.00234	0.00337839	0.94947	1
O15031	PLXNB2	Plexin-B2 OS=Homo sapiens OX=9606 GN=PLXNB2 PE=1 SV=3	205.127	1838	0.992242	-0.0112362	0.928587	1
O15042	U2SURP	U2 snRNP-associated SURP motif-containing protein OS=Homo sapiens OX=9606 GN=U2SURP PE=1 SV=2	118.292	1029	1.01567	0.0224345	0.242187	0.91897
O15067	PFAS	Phosphoribosylformylglycinamidine synthase OS=Homo sapiens OX=9606 GN=PFAS PE=1 SV=4	144.734	1338	1.07414	0.103181	0.422775	0.91897
O15126	SCAMP1	Secretory carrier-associated membrane protein 1 OS=Homo sapiens OX=9606 GN=SCAMP1 PE=1 SV=2	37.92	338	1.05011	0.07054	0.59166	0.953561
O15127	SCAMP2	Secretory carrier-associated membrane protein 2 OS=Homo sapiens OX=9606 GN=SCAMP2 PE=1 SV=2	36.649	329	1.09069	0.12524	0.0624104	0.848219
O15143	ARPC1B	Actin-related protein 2/3 complex subunit 1B OS=Homo sapiens OX=9606 GN=ARPC1B PE=1 SV=3	40.95	372	1.17144	0.228278	0.406828	0.91897
O15144	ARPC2	Actin-related protein 2/3 complex subunit 2 OS=Homo sapiens OX=9606 GN=ARPC2 PE=1 SV=1	34.333	300	0.994182	-0.00841794	0.943524	1
O15145	ARPC3	Actin-related protein 2/3 complex subunit 3 OS=Homo sapiens OX=9606 GN=ARPC3 PE=1 SV=3	20.547	178	0.94415	-0.082912	0.174344	0.917434
O15160	POLR1C	DNA-directed RNA polymerases I and III subunit RPAC1 OS=Homo sapiens OX=9606 GN=POLR1C PE=1 SV=1	39.25	346	1.07384	0.102777	0.427081	0.91897
O15164	TRIM24	Transcription intermediary factor 1-alpha OS=Homo sapiens OX=9606 GN=TRIM24 PE=1 SV=3	116.831	1050	0.922845	-0.11584	0.411879	0.91897
O15173	PGRMC2	Membrane-associated progesterone receptor component 2 OS=Homo sapiens OX=9606 GN=PGRMC2 PE=1 SV=1	23.818	223	0.906308	-0.141927	0.0168788	0.737732
O15212	PFDN6	Prefoldin subunit 6 OS=Homo sapiens OX=9606 GN=PFDN6 PE=1 SV=1	14.583	129	1.02795	0.0397644	0.477172	0.91897
O15228	GNPAT	Dihydroxyacetone phosphate acyltransferase OS=Homo sapiens OX=9606 GN=GNPAT PE=1 SV=1	77.188	680	1.12636	0.171673	0.0228662	0.793549
O15260	SURF4	Surfeit locus protein 4 OS=Homo sapiens OX=9606 GN=SURF4 PE=1 SV=3	30.394	269	1.06839	0.0954372	0.225651	0.91897
O15269	SPTLC1	Serine palmitoyltransferase 1 OS=Homo sapiens OX=9606 GN=SPTLC1 PE=1 SV=1	52.744	473	0.987411	-0.0182779	0.881085	1
O15321	TM9SF1	Transmembrane 9 superfamily member 1 OS=Homo sapiens OX=9606 GN=TM9SF1 PE=2 SV=2	68.861	606	1.3595	0.443081	0.161315	0.912475
O15355	PPM1G	Protein phosphatase 1G OS=Homo sapiens OX=9606 GN=PPM1G PE=1 SV=1	59.272	546	1.01738	0.0248555	0.7683	1
O15371	EIF3D	Eukaryotic translation initiation factor 3 subunit D OS=Homo sapiens OX=9606 GN=EIF3D PE=1 SV=1	63.973	548	0.9921	-0.0114421	0.829666	1
O15372	EIF3H	Eukaryotic translation initiation factor 3 subunit H OS=Homo sapiens OX=9606 GN=EIF3H PE=1 SV=1	39.93	352	0.985285	-0.021387	0.711691	0.995903
O15381	NVL	Nuclear valosin-containing protein-like OS=Homo sapiens OX=9606 GN=NVL PE=1 SV=1	95.051	856	0.856194	-0.22399	0.206638	0.917434
O15400	STX7	Syntaxin-7 OS=Homo sapiens OX=9606 GN=STX7 PE=1 SV=4	29.816	261	0.956627	-0.0639714	0.198438	0.917434
O15427	SLC16A3	Monocarboxylate transporter 4 OS=Homo sapiens OX=9606 GN=SLC16A3 PE=1 SV=1	49.469	465	1.04969	0.0699571	0.296022	0.91897
O15446	POLR1G	DNA-directed RNA polymerase I subunit RPA34 OS=Homo sapiens OX=9606 GN=POLR1G PE=1 SV=1	54.986	510	1.13665	0.184788	0.00684412	0.715498
O15460	P4HA2	Prolyl 4-hydroxylase subunit alpha-2 OS=Homo sapiens OX=9606 GN=P4HA2 PE=1 SV=1	60.902	535	0.998132	-0.00269708	0.977339	1
O15511	ARPC5	Actin-related protein 2/3 complex subunit 5 OS=Homo sapiens OX=9606 GN=ARPC5 PE=1 SV=3	16.32	151	0.981598	-0.0267955	0.752895	1
O15514	POLR2D	DNA-directed RNA polymerase II subunit RPB4 OS=Homo sapiens OX=9606 GN=POLR2D PE=1 SV=1	16.311	142	0.997731	-0.00327782	0.958483	1
O43143	DHX15	ATP-dependent RNA helicase DHX15 OS=Homo sapiens OX=9606 GN=DHX15 PE=1 SV=2	90.933	795	0.940872	-0.087929	0.155277	0.911766
O43148	RNMT	mRNA cap guanine-N7 methyltransferase OS=Homo sapiens OX=9606 GN=RNMT PE=1 SV=1	54.844	476	0.884171	-0.177602	0.300618	0.91897
O43156	TTI1	TELO2-interacting protein 1 homolog OS=Homo sapiens OX=9606 GN=TTI1 PE=1 SV=3	122.069	1089	0.851186	-0.232453	0.324094	0.91897
O43169	CYB5B	Cytochrome b5 type B OS=Homo sapiens OX=9606 GN=CYB5B PE=1 SV=3	16.695	150	0.929485	-0.105496	0.431093	0.91897
O43172	PRPF4	U4/U6 small nuclear ribonucleoprotein Prp4 OS=Homo sapiens OX=9606 GN=PRPF4 PE=1 SV=2	58.449	522	1.07288	0.101487	0.68831	0.990034
O43175	PHGDH	D-3-phosphoglycerate dehydrogenase OS=Homo sapiens OX=9606 GN=PHGDH PE=1 SV=4	56.651	533	1.1057	0.144966	0.0528076	0.843157
O43242	PSMD3	26S proteasome non-ATPase regulatory subunit 3 OS=Homo sapiens OX=9606 GN=PSMD3 PE=1 SV=2	60.978	534	1.02323	0.0331288	0.632985	0.967744
O43252	PAPSS1	Bifunctional 3'-phosphoadenosine 5'-phosphosulfate synthase 1 OS=Homo sapiens OX=9606 GN=PAPSS1 PE=1 SV=2	70.833	624	0.9315	-0.102373	0.402357	0.91897
O43264	ZW10	Centromere/kinetochore protein zw10 homolog OS=Homo sapiens OX=9606 GN=ZW10 PE=1 SV=3	88.829	779	1.00451	0.00648563	0.754326	1
O43290	SART1	U4/U6.U5 tri-snRNP-associated protein 1 OS=Homo sapiens OX=9606 GN=SART1 PE=1 SV=1	90.255	800	0.977937	-0.0321868	0.652515	0.975168
O43292	GPAA1	Glycosylphosphatidylinositol anchor attachment 1 protein OS=Homo sapiens OX=9606 GN=GPAA1 PE=1 SV=3	67.623	621	0.918598	-0.122494	0.324019	0.91897
O43324	EEF1E1	Eukaryotic translation elongation factor 1 epsilon-1 OS=Homo sapiens OX=9606 GN=EEF1E1 PE=1 SV=1	19.811	174	0.963518	-0.0536158	0.684754	0.988544
O43390	HNRNPR	Heterogeneous nuclear ribonucleoprotein R OS=Homo sapiens OX=9606 GN=HNRNPR PE=1 SV=1	70.943	633	0.981496	-0.0269452	0.485682	0.91897
O43395	PRPF3	U4/U6 small nuclear ribonucleoprotein Prp3 OS=Homo sapiens OX=9606 GN=PRPF3 PE=1 SV=2	77.529	683	1.00238	0.00343649	0.987756	1
O43396	TXNL1	Thioredoxin-like protein 1 OS=Homo sapiens OX=9606 GN=TXNL1 PE=1 SV=3	32.251	289	0.917797	-0.123753	0.270137	0.91897
O43399	TPD52L2	Tumor protein D54 OS=Homo sapiens OX=9606 GN=TPD52L2 PE=1 SV=2	22.238	206	0.995793	-0.00608281	0.915661	1
O43402	EMC8	ER membrane protein complex subunit 8 OS=Homo sapiens OX=9606 GN=EMC8 PE=1 SV=1	23.773	210	0.962998	-0.0543947	0.651492	0.975168
O43447	PPIH	Peptidyl-prolyl cis-trans isomerase H OS=Homo sapiens OX=9606 GN=PPIH PE=1 SV=1	19.208	177	1.00332	0.00478658	0.966791	1
O43488	AKR7A2	Aflatoxin B1 aldehyde reductase member 2 OS=Homo sapiens OX=9606 GN=AKR7A2 PE=1 SV=3	39.589	359	1.37545	0.459905	0.0597582	0.848219
O43491	EPB41L2	Band 4.1-like protein 2 OS=Homo sapiens OX=9606 GN=EPB41L2 PE=1 SV=1	112.588	1005	1.018	0.025744	0.693517	0.99038
O43505	B4GAT1	Beta-1,4-glucuronyltransferase 1 OS=Homo sapiens OX=9606 GN=B4GAT1 PE=1 SV=1	47.119	415	0.922913	-0.115733	0.117221	0.890238
O43583	DENR	Density-regulated protein OS=Homo sapiens OX=9606 GN=DENR PE=1 SV=2	22.092	198	1.16033	0.214534	0.087047	0.877071
O43592	XPOT	Exportin-T OS=Homo sapiens OX=9606 GN=XPOT PE=1 SV=2	109.964	962	1.09547	0.131545	0.268294	0.91897
O43615	TIMM44	Mitochondrial import inner membrane translocase subunit TIM44 OS=Homo sapiens OX=9606 GN=TIMM44 PE=1 SV=2	51.356	452	0.939142	-0.0905845	0.18487	0.917434
O43617	TRAPPC3	Trafficking protein particle complex subunit 3 OS=Homo sapiens OX=9606 GN=TRAPPC3 PE=1 SV=1	20.274	180	0.896326	-0.157905	0.21957	0.91897
O43660	PLRG1	Pleiotropic regulator 1 OS=Homo sapiens OX=9606 GN=PLRG1 PE=1 SV=1	57.194	514	1.09271	0.127913	0.233699	0.91897
O43670	ZNF207	BUB3-interacting and GLEBS motif-containing protein ZNF207 OS=Homo sapiens OX=9606 GN=ZNF207 PE=1 SV=1	50.751	478	0.816282	-0.29286	0.240588	0.91897
O43678	NDUFA2	NADH dehydrogenase [ubiquinone] 1 alpha subcomplex subunit 2 OS=Homo sapiens OX=9606 GN=NDUFA2 PE=1 SV=3	10.922	99	1.05661	0.0794394	0.693221	0.99038
O43681	GET3	ATPase GET3 OS=Homo sapiens OX=9606 GN=GET3 PE=1 SV=2	38.793	348	1.13758	0.185974	0.0860785	0.877071
O43684	BUB3	Mitotic checkpoint protein BUB3 OS=Homo sapiens OX=9606 GN=BUB3 PE=1 SV=1	37.155	328	1.03405	0.048303	0.641169	0.973507
O43707	ACTN4	Alpha-actinin-4 OS=Homo sapiens OX=9606 GN=ACTN4 PE=1 SV=2	104.854	911	1.0184	0.0263069	0.727145	1
O43719	HTATSF1	HIV Tat-specific factor 1 OS=Homo sapiens OX=9606 GN=HTATSF1 PE=1 SV=1	85.853	755	0.856232	-0.223926	0.219241	0.91897
O43747	AP1G1	AP-1 complex subunit gamma-1 OS=Homo sapiens OX=9606 GN=AP1G1 PE=1 SV=5	91.351	822	0.95601	-0.0649025	0.0762251	0.873104
O43765	SGTA	Small glutamine-rich tetratricopeptide repeat-containing protein alpha OS=Homo sapiens OX=9606 GN=SGTA PE=1 SV=1	34.063	313	1.05672	0.0795911	0.430407	0.91897
O43768	ENSA	Alpha-endosulfine OS=Homo sapiens OX=9606 GN=ENSA PE=1 SV=1	13.389	121	0.990942	-0.013127	0.891182	1
O43772	SLC25A20	Mitochondrial carnitine/acylcarnitine carrier protein OS=Homo sapiens OX=9606 GN=SLC25A20 PE=1 SV=1	32.944	301	0.936093	-0.0952764	0.135625	0.906773
O43776	NARS1	Asparagine--tRNA ligase, cytoplasmic OS=Homo sapiens OX=9606 GN=NARS1 PE=1 SV=1	62.943	548	1.08763	0.121193	0.405487	0.91897
O43795	MYO1B	Unconventional myosin-Ib OS=Homo sapiens OX=9606 GN=MYO1B PE=1 SV=3	131.985	1136	0.996738	-0.00471387	0.901113	1
O43809	NUDT21	Cleavage and polyadenylation specificity factor subunit 5 OS=Homo sapiens OX=9606 GN=NUDT21 PE=1 SV=1	26.227	227	0.987542	-0.0180854	0.700346	0.994309
O43818	RRP9	U3 small nucleolar RNA-interacting protein 2 OS=Homo sapiens OX=9606 GN=RRP9 PE=1 SV=1	51.841	475	1.06741	0.0941116	0.668897	0.980346
O43823	AKAP8	A-kinase anchor protein 8 OS=Homo sapiens OX=9606 GN=AKAP8 PE=1 SV=1	76.108	692	0.857559	-0.221692	0.262713	0.91897
O43837	IDH3B	Isocitrate dehydrogenase [NAD] subunit beta, mitochondrial OS=Homo sapiens OX=9606 GN=IDH3B PE=1 SV=2	42.184	385	0.954575	-0.0670693	0.653632	0.975168
O43847	NRDC	Nardilysin OS=Homo sapiens OX=9606 GN=NRDC PE=1 SV=3	131.701	1151	1.13727	0.185578	0.104588	0.890238
O43852	CALU	Calumenin OS=Homo sapiens OX=9606 GN=CALU PE=1 SV=2	37.107	315	0.992076	-0.0114772	0.802499	1
O43913	ORC5	Origin recognition complex subunit 5 OS=Homo sapiens OX=9606 GN=ORC5 PE=1 SV=1	50.283	435	0.996772	-0.00466518	0.974756	1
O43920	NDUFS5	NADH dehydrogenase [ubiquinone] iron-sulfur protein 5 OS=Homo sapiens OX=9606 GN=NDUFS5 PE=1 SV=3	12.518	106	0.887395	-0.172352	0.240296	0.91897
O60216	RAD21	Double-strand-break repair protein rad21 homolog OS=Homo sapiens OX=9606 GN=RAD21 PE=1 SV=2	71.69	631	0.98309	-0.024604	0.736217	1
O60231	DHX16	Pre-mRNA-splicing factor ATP-dependent RNA helicase DHX16 OS=Homo sapiens OX=9606 GN=DHX16 PE=1 SV=2	119.264	1041	0.952581	-0.070086	0.619734	0.964289
O60264	SMARCA5	SWI/SNF-related matrix-associated actin-dependent regulator of chromatin subfamily A member 5 OS=Homo sapiens OX=9606 GN=SMARCA5 PE=1 SV=1	121.905	1052	0.946331	-0.0795836	0.610161	0.959033
O60271	SPAG9	C-Jun-amino-terminal kinase-interacting protein 4 OS=Homo sapiens OX=9606 GN=SPAG9 PE=1 SV=4	146.205	1321	0.913525	-0.130484	0.338353	0.91897
O60287	URB1	Nucleolar pre-ribosomal-associated protein 1 OS=Homo sapiens OX=9606 GN=URB1 PE=1 SV=4	254.389	2271	0.968827	-0.045689	0.750426	1
O60306	AQR	RNA helicase aquarius OS=Homo sapiens OX=9606 GN=AQR PE=1 SV=4	171.295	1485	0.97291	-0.0396223	0.476859	0.91897
O60313	OPA1	Dynamin-like 120 kDa protein, mitochondrial OS=Homo sapiens OX=9606 GN=OPA1 PE=1 SV=3	111.631	960	1.01355	0.0194201	0.854216	1
O60341	KDM1A	Lysine-specific histone demethylase 1A OS=Homo sapiens OX=9606 GN=KDM1A PE=1 SV=2	92.903	852	1.0236	0.0336537	0.807012	1
O60343	TBC1D4	TBC1 domain family member 4 OS=Homo sapiens OX=9606 GN=TBC1D4 PE=1 SV=2	146.563	1298	0.954837	-0.0666733	0.80443	1
O60488	ACSL4	Long-chain-fatty-acid--CoA ligase 4 OS=Homo sapiens OX=9606 GN=ACSL4 PE=1 SV=2	79.188	711	0.914679	-0.128662	0.0168997	0.737732
O60499	STX10	Syntaxin-10 OS=Homo sapiens OX=9606 GN=STX10 PE=1 SV=1	28.114	249	0.822548	-0.281829	0.284079	0.91897
O60506	SYNCRIP	Heterogeneous nuclear ribonucleoprotein Q OS=Homo sapiens OX=9606 GN=SYNCRIP PE=1 SV=2	69.603	623	1.00484	0.00696482	0.889583	1
O60568	PLOD3	Multifunctional procollagen lysine hydroxylase and glycosyltransferase LH3 OS=Homo sapiens OX=9606 GN=PLOD3 PE=1 SV=1	84.785	738	1.02977	0.0423234	0.65714	0.975225
O60610	DIAPH1	Protein diaphanous homolog 1 OS=Homo sapiens OX=9606 GN=DIAPH1 PE=1 SV=2	141.347	1272	1.05098	0.0717371	0.42481	0.91897
O60664	PLIN3	Perilipin-3 OS=Homo sapiens OX=9606 GN=PLIN3 PE=1 SV=3	47.075	434	1.0399	0.0564498	0.438825	0.91897
O60669	SLC16A7	Monocarboxylate transporter 2 OS=Homo sapiens OX=9606 GN=SLC16A7 PE=1 SV=2	52.2	478	1.03751	0.0531312	0.626762	0.967449
O60684	KPNA6	Importin subunit alpha-7 OS=Homo sapiens OX=9606 GN=KPNA6 PE=1 SV=1	60.03	536	0.95703	-0.0633644	0.682861	0.986754
O60701	UGDH	UDP-glucose 6-dehydrogenase OS=Homo sapiens OX=9606 GN=UGDH PE=1 SV=1	55.024	494	1.15965	0.213683	0.00516151	0.715498
O60716	CTNND1	Catenin delta-1 OS=Homo sapiens OX=9606 GN=CTNND1 PE=1 SV=1	108.17	968	0.955955	-0.0649853	0.141212	0.908367
O60749	SNX2	Sorting nexin-2 OS=Homo sapiens OX=9606 GN=SNX2 PE=1 SV=2	58.471	519	0.887834	-0.171638	0.276308	0.91897
O60762	DPM1	Dolichol-phosphate mannosyltransferase subunit 1 OS=Homo sapiens OX=9606 GN=DPM1 PE=1 SV=1	29.634	260	0.977498	-0.0328344	0.796107	1
O60763	USO1	General vesicular transport factor p115 OS=Homo sapiens OX=9606 GN=USO1 PE=1 SV=2	107.895	962	1.01335	0.019133	0.709445	0.995903
O60784	TOM1	Target of Myb1 membrane trafficking protein OS=Homo sapiens OX=9606 GN=TOM1 PE=1 SV=2	53.818	492	0.91623	-0.126218	0.297206	0.91897
O60832	DKC1	H/ACA ribonucleoprotein complex subunit DKC1 OS=Homo sapiens OX=9606 GN=DKC1 PE=1 SV=3	57.674	514	0.971851	-0.0411927	0.679675	0.986144
O60841	EIF5B	Eukaryotic translation initiation factor 5B OS=Homo sapiens OX=9606 GN=EIF5B PE=1 SV=4	138.827	1220	1.03154	0.0447931	0.58244	0.948393
O60869	EDF1	Endothelial differentiation-related factor 1 OS=Homo sapiens OX=9606 GN=EDF1 PE=1 SV=1	16.369	148	1.02036	0.0290823	0.902547	1
O60884	DNAJA2	DnaJ homolog subfamily A member 2 OS=Homo sapiens OX=9606 GN=DNAJA2 PE=1 SV=1	45.746	412	1.05428	0.0762532	0.356885	0.91897
O60885	BRD4	Bromodomain-containing protein 4 OS=Homo sapiens OX=9606 GN=BRD4 PE=1 SV=2	152.219	1362	1.13022	0.176598	0.427206	0.91897
O60888	CUTA	Protein CutA OS=Homo sapiens OX=9606 GN=CUTA PE=1 SV=2	19.116	179	1.07064	0.0984694	0.223585	0.91897
O60921	HUS1	Checkpoint protein HUS1 OS=Homo sapiens OX=9606 GN=HUS1 PE=1 SV=1	31.691	280	0.996038	-0.00572697	0.95128	1
O75083	WDR1	WD repeat-containing protein 1 OS=Homo sapiens OX=9606 GN=WDR1 PE=1 SV=4	66.194	606	0.969817	-0.0442162	0.339663	0.91897
O75122	CLASP2	CLIP-associating protein 2 OS=Homo sapiens OX=9606 GN=CLASP2 PE=1 SV=3	141.064	1294	0.967495	-0.0476736	0.847963	1
O75150	RNF40	E3 ubiquitin-protein ligase BRE1B OS=Homo sapiens OX=9606 GN=RNF40 PE=1 SV=5	113.678	1001	1.07785	0.10816	0.476502	0.91897
O75153	CLUH	Clustered mitochondria protein homolog OS=Homo sapiens OX=9606 GN=CLUH PE=1 SV=2	146.67	1309	0.948167	-0.0767873	0.635465	0.969229
O75165	DNAJC13	DnaJ homolog subfamily C member 13 OS=Homo sapiens OX=9606 GN=DNAJC13 PE=1 SV=5	254.415	2243	0.894746	-0.16045	0.0295414	0.821983
O75170	PPP6R2	Serine/threonine-protein phosphatase 6 regulatory subunit 2 OS=Homo sapiens OX=9606 GN=PPP6R2 PE=1 SV=2	104.942	966	0.911476	-0.133723	0.553347	0.93549
O75190	DNAJB6	DnaJ homolog subfamily B member 6 OS=Homo sapiens OX=9606 GN=DNAJB6 PE=1 SV=2	36.087	326	0.88331	-0.179008	0.110596	0.890238
O75191	XYLB	Xylulose kinase OS=Homo sapiens OX=9606 GN=XYLB PE=1 SV=3	58.382	536	1.08504	0.117742	0.533445	0.933121
O75208	COQ9	Ubiquinone biosynthesis protein COQ9, mitochondrial OS=Homo sapiens OX=9606 GN=COQ9 PE=1 SV=1	35.509	318	0.768013	-0.380798	0.360247	0.91897
O75223	GGCT	Gamma-glutamylcyclotransferase OS=Homo sapiens OX=9606 GN=GGCT PE=1 SV=1	21.008	188	1.04306	0.0608261	0.747123	1
O75306	NDUFS2	NADH dehydrogenase [ubiquinone] iron-sulfur protein 2, mitochondrial OS=Homo sapiens OX=9606 GN=NDUFS2 PE=1 SV=2	52.546	463	0.874628	-0.193259	0.0902304	0.877071
O75340	PDCD6	Programmed cell death protein 6 OS=Homo sapiens OX=9606 GN=PDCD6 PE=1 SV=1	21.868	191	1.12985	0.176137	0.0466572	0.843157
O75347	TBCA	Tubulin-specific chaperone A OS=Homo sapiens OX=9606 GN=TBCA PE=1 SV=3	12.855	108	1.04925	0.0693648	0.410574	0.91897
O75348	ATP6V1G1	V-type proton ATPase subunit G 1 OS=Homo sapiens OX=9606 GN=ATP6V1G1 PE=1 SV=3	13.758	118	1.20412	0.267981	0.335335	0.91897
O75352	MPDU1	Mannose-P-dolichol utilization defect 1 protein OS=Homo sapiens OX=9606 GN=MPDU1 PE=1 SV=2	26.638	247	0.998274	-0.00249219	0.990635	1
O75356	ENTPD5	Nucleoside diphosphate phosphatase ENTPD5 OS=Homo sapiens OX=9606 GN=ENTPD5 PE=1 SV=1	47.517	428	0.908511	-0.138425	0.198793	0.917434
O75367	MACROH2A1	Core histone macro-H2A.1 OS=Homo sapiens OX=9606 GN=MACROH2A1 PE=1 SV=5	39.184	369	0.98185	-0.0264259	0.181151	0.917434
O75369	FLNB	Filamin-B OS=Homo sapiens OX=9606 GN=FLNB PE=1 SV=2	278.164	2602	1.01881	0.0268821	0.746028	1
O75381	PEX14	Peroxisomal membrane protein PEX14 OS=Homo sapiens OX=9606 GN=PEX14 PE=1 SV=1	41.237	377	1.05282	0.0742655	0.746742	1
O75390	CS	Citrate synthase, mitochondrial OS=Homo sapiens OX=9606 GN=CS PE=1 SV=2	51.712	466	0.921451	-0.118021	0.220819	0.91897
O75396	SEC22B	Vesicle-trafficking protein SEC22b OS=Homo sapiens OX=9606 GN=SEC22B PE=1 SV=5	24.741	215	0.906247	-0.142023	0.269995	0.91897
O75400	PRPF40A	Pre-mRNA-processing factor 40 homolog A OS=Homo sapiens OX=9606 GN=PRPF40A PE=1 SV=2	108.805	957	0.917713	-0.123885	0.284454	0.91897
O75410	TACC1	Transforming acidic coiled-coil-containing protein 1 OS=Homo sapiens OX=9606 GN=TACC1 PE=1 SV=2	87.794	805	1.03814	0.0539972	0.792554	1
O75431	MTX2	Metaxin-2 OS=Homo sapiens OX=9606 GN=MTX2 PE=1 SV=1	29.763	263	0.833869	-0.262108	0.0928491	0.877071
O75436	VPS26A	Vacuolar protein sorting-associated protein 26A OS=Homo sapiens OX=9606 GN=VPS26A PE=1 SV=2	38.17	327	0.97663	-0.0341159	0.735468	1
O75439	PMPCB	Mitochondrial-processing peptidase subunit beta OS=Homo sapiens OX=9606 GN=PMPCB PE=1 SV=2	54.366	489	1.00124	0.00179251	0.928431	1
O75475	PSIP1	PC4 and SFRS1-interacting protein OS=Homo sapiens OX=9606 GN=PSIP1 PE=1 SV=1	60.103	530	0.955686	-0.0653913	0.517382	0.924641
O75477	ERLIN1	Erlin-1 OS=Homo sapiens OX=9606 GN=ERLIN1 PE=1 SV=2	39.171	348	0.877997	-0.187712	0.537307	0.933121
O75489	NDUFS3	NADH dehydrogenase [ubiquinone] iron-sulfur protein 3, mitochondrial OS=Homo sapiens OX=9606 GN=NDUFS3 PE=1 SV=1	30.242	264	1.04597	0.0648432	0.202475	0.917434
O75494	SRSF10	Serine/arginine-rich splicing factor 10 OS=Homo sapiens OX=9606 GN=SRSF10 PE=1 SV=1	31.301	262	0.933157	-0.0998076	0.16909	0.917434
O75521	ECI2	Enoyl-CoA delta isomerase 2 OS=Homo sapiens OX=9606 GN=ECI2 PE=1 SV=4	43.585	394	1.10046	0.138102	0.30856	0.91897
O75531	BANF1	Barrier-to-autointegration factor OS=Homo sapiens OX=9606 GN=BANF1 PE=1 SV=1	10.059	89	0.877185	-0.189047	0.538831	0.933121
O75533	SF3B1	Splicing factor 3B subunit 1 OS=Homo sapiens OX=9606 GN=SF3B1 PE=1 SV=3	145.83	1304	1.08465	0.117233	0.0431251	0.843157
O75534	CSDE1	Cold shock domain-containing protein E1 OS=Homo sapiens OX=9606 GN=CSDE1 PE=1 SV=2	88.885	798	0.977333	-0.0330775	0.85866	1
O75569	PRKRA	Interferon-inducible double-stranded RNA-dependent protein kinase activator A OS=Homo sapiens OX=9606 GN=PRKRA PE=1 SV=1	34.404	313	1.04535	0.0639862	0.642185	0.974188
O75643	SNRNP200	U5 small nuclear ribonucleoprotein 200 kDa helicase OS=Homo sapiens OX=9606 GN=SNRNP200 PE=1 SV=2	244.508	2136	1.00573	0.00824551	0.848091	1
O75663	TIPRL	TIP41-like protein OS=Homo sapiens OX=9606 GN=TIPRL PE=1 SV=2	31.444	272	0.983031	-0.0246917	0.90926	1
O75691	UTP20	Small subunit processome component 20 homolog OS=Homo sapiens OX=9606 GN=UTP20 PE=1 SV=3	318.385	2785	0.964685	-0.0518698	0.59161	0.953561
O75694	NUP155	Nuclear pore complex protein Nup155 OS=Homo sapiens OX=9606 GN=NUP155 PE=1 SV=1	155.199	1391	1.00351	0.00505089	0.948788	1
O75718	CRTAP	Cartilage-associated protein OS=Homo sapiens OX=9606 GN=CRTAP PE=1 SV=1	46.562	401	0.988327	-0.0169394	0.93348	1
O75781	PALM	Paralemmin-1 OS=Homo sapiens OX=9606 GN=PALM PE=1 SV=2	42.076	387	0.991158	-0.0128127	0.836254	1
O75821	EIF3G	Eukaryotic translation initiation factor 3 subunit G OS=Homo sapiens OX=9606 GN=EIF3G PE=1 SV=2	35.611	320	1.14375	0.193772	0.230648	0.91897
O75822	EIF3J	Eukaryotic translation initiation factor 3 subunit J OS=Homo sapiens OX=9606 GN=EIF3J PE=1 SV=2	29.062	258	1.10942	0.149809	0.0875556	0.877071
O75832	PSMD10	26S proteasome non-ATPase regulatory subunit 10 OS=Homo sapiens OX=9606 GN=PSMD10 PE=1 SV=1	24.428	226	1.10231	0.140528	0.367788	0.91897
O75844	ZMPSTE24	CAAX prenyl protease 1 homolog OS=Homo sapiens OX=9606 GN=ZMPSTE24 PE=1 SV=2	54.813	475	0.865234	-0.208837	0.303765	0.91897
O75874	IDH1	Isocitrate dehydrogenase [NADP] cytoplasmic OS=Homo sapiens OX=9606 GN=IDH1 PE=1 SV=2	46.659	414	0.989274	-0.0155579	0.818151	1
O75934	BCAS2	Pre-mRNA-splicing factor SPF27 OS=Homo sapiens OX=9606 GN=BCAS2 PE=1 SV=1	26.131	225	1.12249	0.166703	0.0947593	0.878754
O75937	DNAJC8	DnaJ homolog subfamily C member 8 OS=Homo sapiens OX=9606 GN=DNAJC8 PE=1 SV=2	29.842	253	1.01634	0.0233823	0.742599	1
O75940	SMNDC1	Survival of motor neuron-related-splicing factor 30 OS=Homo sapiens OX=9606 GN=SMNDC1 PE=1 SV=1	26.711	238	1.04649	0.0655577	0.791366	1
O75947	ATP5PD	ATP synthase subunit d, mitochondrial OS=Homo sapiens OX=9606 GN=ATP5PD PE=1 SV=3	18.491	161	1.06706	0.0936353	0.521424	0.925039
O75955	FLOT1	Flotillin-1 OS=Homo sapiens OX=9606 GN=FLOT1 PE=1 SV=3	47.355	427	0.955609	-0.0655079	0.542087	0.93549
O75976	CPD	Carboxypeptidase D OS=Homo sapiens OX=9606 GN=CPD PE=1 SV=2	152.931	1380	0.962781	-0.05472	0.791087	1
O76003	GLRX3	Glutaredoxin-3 OS=Homo sapiens OX=9606 GN=GLRX3 PE=1 SV=2	37.432	335	0.928376	-0.107219	0.163496	0.916838
O76021	RSL1D1	Ribosomal L1 domain-containing protein 1 OS=Homo sapiens OX=9606 GN=RSL1D1 PE=1 SV=3	54.973	490	0.955507	-0.0656616	0.26757	0.91897
O76024	WFS1	Wolframin OS=Homo sapiens OX=9606 GN=WFS1 PE=1 SV=2	100.292	890	0.917492	-0.124232	0.547356	0.93549
O76071	CIAO1	Probable cytosolic iron-sulfur protein assembly protein CIAO1 OS=Homo sapiens OX=9606 GN=CIAO1 PE=1 SV=1	37.84	339	0.998825	-0.00169559	0.994964	1
O76094	SRP72	Signal recognition particle subunit SRP72 OS=Homo sapiens OX=9606 GN=SRP72 PE=1 SV=3	74.606	671	1.10779	0.147683	0.345782	0.91897
O94760	DDAH1	N(G),N(G)-dimethylarginine dimethylaminohydrolase 1 OS=Homo sapiens OX=9606 GN=DDAH1 PE=1 SV=3	31.122	285	1.00827	0.0118867	0.822704	1
O94776	MTA2	Metastasis-associated protein MTA2 OS=Homo sapiens OX=9606 GN=MTA2 PE=1 SV=1	75.023	668	0.990324	-0.0140272	0.844692	1
O94822	LTN1	E3 ubiquitin-protein ligase listerin OS=Homo sapiens OX=9606 GN=LTN1 PE=1 SV=6	200.552	1766	1.0222	0.0316754	0.868125	1
O94826	TOMM70	Mitochondrial import receptor subunit TOM70 OS=Homo sapiens OX=9606 GN=TOMM70 PE=1 SV=1	67.455	608	1.32137	0.402034	0.168021	0.916838
O94874	UFL1	E3 UFM1-protein ligase 1 OS=Homo sapiens OX=9606 GN=UFL1 PE=1 SV=2	89.595	794	0.902643	-0.147773	0.157588	0.911766
O94888	UBXN7	UBX domain-containing protein 7 OS=Homo sapiens OX=9606 GN=UBXN7 PE=1 SV=2	54.862	489	0.778141	-0.361896	0.346499	0.91897
O94901	SUN1	SUN domain-containing protein 1 OS=Homo sapiens OX=9606 GN=SUN1 PE=1 SV=4	87.11	785	0.973013	-0.0394683	0.798618	1
O94905	ERLIN2	Erlin-2 OS=Homo sapiens OX=9606 GN=ERLIN2 PE=1 SV=1	37.84	339	0.758799	-0.39821	0.121452	0.891246
O94906	PRPF6	Pre-mRNA-processing factor 6 OS=Homo sapiens OX=9606 GN=PRPF6 PE=1 SV=1	106.925	941	0.983879	-0.0234469	0.870836	1
O94973	AP2A2	AP-2 complex subunit alpha-2 OS=Homo sapiens OX=9606 GN=AP2A2 PE=1 SV=2	103.96	939	0.983765	-0.0236139	0.578529	0.946371
O94979	SEC31A	Protein transport protein Sec31A OS=Homo sapiens OX=9606 GN=SEC31A PE=1 SV=3	133.015	1220	0.906042	-0.14235	0.226088	0.91897
O95071	UBR5	E3 ubiquitin-protein ligase UBR5 OS=Homo sapiens OX=9606 GN=UBR5 PE=1 SV=2	309.352	2799	0.990491	-0.0137837	0.948469	1
O95081	AGFG2	Arf-GAP domain and FG repeat-containing protein 2 OS=Homo sapiens OX=9606 GN=AGFG2 PE=1 SV=2	48.963	481	0.905483	-0.143241	0.360764	0.91897
O95140	MFN2	Mitofusin-2 OS=Homo sapiens OX=9606 GN=MFN2 PE=1 SV=3	86.402	757	1.1616	0.21611	0.0417505	0.843157
O95155	UBE4B	Ubiquitin conjugation factor E4 B OS=Homo sapiens OX=9606 GN=UBE4B PE=1 SV=1	146.185	1302	0.900094	-0.151853	0.487212	0.91897
O95163	ELP1	Elongator complex protein 1 OS=Homo sapiens OX=9606 GN=ELP1 PE=1 SV=3	150.254	1332	0.960765	-0.0577449	0.659038	0.976506
O95202	LETM1	Mitochondrial proton/calcium exchanger protein OS=Homo sapiens OX=9606 GN=LETM1 PE=1 SV=1	83.354	739	0.986554	-0.0195296	0.670162	0.980346
O95218	ZRANB2	Zinc finger Ran-binding domain-containing protein 2 OS=Homo sapiens OX=9606 GN=ZRANB2 PE=1 SV=2	37.404	330	1.07358	0.102427	0.628247	0.967449
O95219	SNX4	Sorting nexin-4 OS=Homo sapiens OX=9606 GN=SNX4 PE=1 SV=1	51.909	450	0.990071	-0.014396	0.931041	1
O95232	LUC7L3	Luc7-like protein 3 OS=Homo sapiens OX=9606 GN=LUC7L3 PE=1 SV=2	51.466	432	0.934139	-0.0982903	0.558994	0.936531
O95239	KIF4A	Chromosome-associated kinesin KIF4A OS=Homo sapiens OX=9606 GN=KIF4A PE=1 SV=3	139.881	1232	0.841648	-0.248712	0.248245	0.91897
O95249	GOSR1	Golgi SNAP receptor complex member 1 OS=Homo sapiens OX=9606 GN=GOSR1 PE=1 SV=1	28.613	250	1.05061	0.0712231	0.30103	0.91897
O95292	VAPB	Vesicle-associated membrane protein-associated protein B/C OS=Homo sapiens OX=9606 GN=VAPB PE=1 SV=3	27.228	243	0.975451	-0.0358586	0.509239	0.922366
O95299	NDUFA10	NADH dehydrogenase [ubiquinone] 1 alpha subcomplex subunit 10, mitochondrial OS=Homo sapiens OX=9606 GN=NDUFA10 PE=1 SV=1	40.751	355	0.902043	-0.148732	0.0231003	0.793549
O95302	FKBP9	Peptidyl-prolyl cis-trans isomerase FKBP9 OS=Homo sapiens OX=9606 GN=FKBP9 PE=1 SV=2	63.084	570	0.918696	-0.122341	0.533424	0.933121
O95336	PGLS	6-phosphogluconolactonase OS=Homo sapiens OX=9606 GN=PGLS PE=1 SV=2	27.547	258	0.907786	-0.139575	0.265164	0.91897
O95340	PAPSS2	Bifunctional 3'-phosphoadenosine 5'-phosphosulfate synthase 2 OS=Homo sapiens OX=9606 GN=PAPSS2 PE=1 SV=2	69.501	614	0.732009	-0.450066	0.222957	0.91897
O95347	SMC2	Structural maintenance of chromosomes protein 2 OS=Homo sapiens OX=9606 GN=SMC2 PE=1 SV=2	135.656	1197	0.883112	-0.179332	0.278046	0.91897
O95373	IPO7	Importin-7 OS=Homo sapiens OX=9606 GN=IPO7 PE=1 SV=1	119.517	1038	1.00912	0.0130907	0.814596	1
O95376	ARIH2	E3 ubiquitin-protein ligase ARIH2 OS=Homo sapiens OX=9606 GN=ARIH2 PE=1 SV=1	57.819	493	0.90147	-0.149649	0.0455726	0.843157
O95394	PGM3	Phosphoacetylglucosamine mutase OS=Homo sapiens OX=9606 GN=PGM3 PE=1 SV=1	59.852	542	1.04387	0.0619386	0.559087	0.936531
O95429	BAG4	BAG family molecular chaperone regulator 4 OS=Homo sapiens OX=9606 GN=BAG4 PE=1 SV=1	49.594	457	0.872513	-0.196752	0.0151241	0.737732
O95433	AHSA1	Activator of 90 kDa heat shock protein ATPase homolog 1 OS=Homo sapiens OX=9606 GN=AHSA1 PE=1 SV=1	38.274	338	0.936374	-0.0948426	0.0499249	0.843157
O95470	SGPL1	Sphingosine-1-phosphate lyase 1 OS=Homo sapiens OX=9606 GN=SGPL1 PE=1 SV=3	63.524	568	0.765788	-0.384983	0.257183	0.91897
O95479	H6PD	GDH/6PGL endoplasmic bifunctional protein OS=Homo sapiens OX=9606 GN=H6PD PE=1 SV=2	88.893	791	0.934638	-0.097521	0.0923441	0.877071
O95486	SEC24A	Protein transport protein Sec24A OS=Homo sapiens OX=9606 GN=SEC24A PE=1 SV=2	119.749	1093	0.987482	-0.018174	0.765475	1
O95490	ADGRL2	Adhesion G protein-coupled receptor L2 OS=Homo sapiens OX=9606 GN=ADGRL2 PE=1 SV=2	163.349	1459	0.987262	-0.0184953	0.866702	1
O95563	MPC2	Mitochondrial pyruvate carrier 2 OS=Homo sapiens OX=9606 GN=MPC2 PE=1 SV=1	14.279	127	1.03122	0.0443522	0.846788	1
O95573	ACSL3	Fatty acid CoA ligase Acsl3 OS=Homo sapiens OX=9606 GN=ACSL3 PE=1 SV=3	80.42	720	0.943533	-0.0838544	0.0218201	0.78259
O95602	POLR1A	DNA-directed RNA polymerase I subunit RPA1 OS=Homo sapiens OX=9606 GN=POLR1A PE=1 SV=2	194.811	1720	0.993665	-0.00916805	0.969018	1
O95674	CDS2	Phosphatidate cytidylyltransferase 2 OS=Homo sapiens OX=9606 GN=CDS2 PE=1 SV=1	51.418	445	0.819502	-0.28718	0.137273	0.908367
O95716	RAB3D	Ras-related protein Rab-3D OS=Homo sapiens OX=9606 GN=RAB3D PE=1 SV=1	24.267	219	0.996908	-0.00446731	0.911048	1
O95747	OXSR1	Serine/threonine-protein kinase OSR1 OS=Homo sapiens OX=9606 GN=OXSR1 PE=1 SV=1	58.022	527	0.911929	-0.133006	0.253348	0.91897
O95757	HSPA4L	Heat shock 70 kDa protein 4L OS=Homo sapiens OX=9606 GN=HSPA4L PE=1 SV=3	94.512	839	0.894972	-0.160085	0.545992	0.93549
O95758	PTBP3	Polypyrimidine tract-binding protein 3 OS=Homo sapiens OX=9606 GN=PTBP3 PE=1 SV=2	59.69	552	0.893397	-0.162627	0.0460615	0.843157
O95777	LSM8	U6 snRNA-associated Sm-like protein LSm8 OS=Homo sapiens OX=9606 GN=LSM8 PE=1 SV=3	10.403	96	0.972465	-0.040282	0.650883	0.975168
O95782	AP2A1	AP-2 complex subunit alpha-1 OS=Homo sapiens OX=9606 GN=AP2A1 PE=1 SV=3	107.546	977	0.952336	-0.0704567	0.594566	0.953987
O95785	WIZ	Protein Wiz OS=Homo sapiens OX=9606 GN=WIZ PE=1 SV=2	178.674	1651	0.929506	-0.105464	0.212085	0.917434
O95793	STAU1	Double-stranded RNA-binding protein Staufen homolog 1 OS=Homo sapiens OX=9606 GN=STAU1 PE=1 SV=2	63.182	577	0.980428	-0.0285166	0.771961	1
O95816	BAG2	BAG family molecular chaperone regulator 2 OS=Homo sapiens OX=9606 GN=BAG2 PE=1 SV=1	23.772	211	1.0226	0.032246	0.323747	0.91897
O95819	MAP4K4	Mitogen-activated protein kinase kinase kinase kinase 4 OS=Homo sapiens OX=9606 GN=MAP4K4 PE=1 SV=2	142.101	1239	1.0649	0.0907212	0.419131	0.91897
O95831	AIFM1	Apoptosis-inducing factor 1, mitochondrial OS=Homo sapiens OX=9606 GN=AIFM1 PE=1 SV=1	66.901	613	0.998265	-0.0025049	0.98255	1
O95832	CLDN1	Claudin-1 OS=Homo sapiens OX=9606 GN=CLDN1 PE=1 SV=1	22.744	211	1.02327	0.0331929	0.590434	0.953561
O95861	BPNT1	3'(2'),5'-bisphosphate nucleotidase 1 OS=Homo sapiens OX=9606 GN=BPNT1 PE=1 SV=1	33.392	308	1.11837	0.161395	0.167734	0.916838
O95864	FADS2	Acyl-CoA 6-desaturase OS=Homo sapiens OX=9606 GN=FADS2 PE=1 SV=1	52.259	444	0.987668	-0.0179012	0.921613	1
O95865	DDAH2	N(G),N(G)-dimethylarginine dimethylaminohydrolase 2 OS=Homo sapiens OX=9606 GN=DDAH2 PE=1 SV=1	29.644	285	1.16379	0.21883	0.0677702	0.862518
O95881	TXNDC12	Thioredoxin domain-containing protein 12 OS=Homo sapiens OX=9606 GN=TXNDC12 PE=1 SV=1	19.206	172	0.943772	-0.0834902	0.349473	0.91897
O95983	MBD3	Methyl-CpG-binding domain protein 3 OS=Homo sapiens OX=9606 GN=MBD3 PE=1 SV=1	32.844	291	1.04747	0.0669135	0.603761	0.954587
O96000	NDUFB10	NADH dehydrogenase [ubiquinone] 1 beta subcomplex subunit 10 OS=Homo sapiens OX=9606 GN=NDUFB10 PE=1 SV=3	20.777	172	0.931062	-0.10305	0.0961658	0.878754
O96008	TOMM40	Mitochondrial import receptor subunit TOM40 homolog OS=Homo sapiens OX=9606 GN=TOMM40 PE=1 SV=1	37.893	361	1.07174	0.0999584	0.420096	0.91897
O96013	PAK4	Serine/threonine-protein kinase PAK 4 OS=Homo sapiens OX=9606 GN=PAK4 PE=1 SV=1	64.072	591	1.01937	0.0276806	0.876522	1
O96019	ACTL6A	Actin-like protein 6A OS=Homo sapiens OX=9606 GN=ACTL6A PE=1 SV=1	47.461	429	1.03442	0.0488167	0.670527	0.980346
P00167	CYB5A	Cytochrome b5 OS=Homo sapiens OX=9606 GN=CYB5A PE=1 SV=2	15.33	134	0.940127	-0.0890729	0.532125	0.932529
P00338	LDHA	L-lactate dehydrogenase A chain OS=Homo sapiens OX=9606 GN=LDHA PE=1 SV=2	36.689	332	1.0354	0.0501846	0.565995	0.937673
P00352	ALDH1A1	Aldehyde dehydrogenase 1A1 OS=Homo sapiens OX=9606 GN=ALDH1A1 PE=1 SV=2	54.862	501	1.06684	0.093344	0.174162	0.917434
P00367	GLUD1	Glutamate dehydrogenase 1, mitochondrial OS=Homo sapiens OX=9606 GN=GLUD1 PE=1 SV=2	61.398	558	0.983159	-0.0245039	0.357804	0.91897
P00387	CYB5R3	NADH-cytochrome b5 reductase 3 OS=Homo sapiens OX=9606 GN=CYB5R3 PE=1 SV=3	34.235	301	0.901952	-0.148877	0.065864	0.852497
P00390	GSR	Glutathione reductase, mitochondrial OS=Homo sapiens OX=9606 GN=GSR PE=1 SV=2	56.257	522	1.02048	0.0292428	0.832191	1
P00395	MT-CO1	Cytochrome c oxidase subunit 1 OS=Homo sapiens OX=9606 GN=MT-CO1 PE=1 SV=1	57.041	513	0.928926	-0.106365	0.534937	0.933121
P00403	MT-CO2	Cytochrome c oxidase subunit 2 OS=Homo sapiens OX=9606 GN=MT-CO2 PE=1 SV=1	25.565	227	0.95299	-0.0694667	0.442535	0.91897
P00441	SOD1	Superoxide dismutase [Cu-Zn] OS=Homo sapiens OX=9606 GN=SOD1 PE=1 SV=2	15.936	154	0.914494	-0.128955	0.699188	0.994189
P00491	PNP	Purine nucleoside phosphorylase OS=Homo sapiens OX=9606 GN=PNP PE=1 SV=2	32.118	289	1.05847	0.0819746	0.540348	0.93448
P00492	HPRT1	Hypoxanthine-guanine phosphoribosyltransferase OS=Homo sapiens OX=9606 GN=HPRT1 PE=1 SV=2	24.579	218	0.888092	-0.17122	0.512053	0.92304
P00505	GOT2	Aspartate aminotransferase, mitochondrial OS=Homo sapiens OX=9606 GN=GOT2 PE=1 SV=3	47.518	430	1.02844	0.0404625	0.438501	0.91897
P00533	EGFR	Epidermal growth factor receptor OS=Homo sapiens OX=9606 GN=EGFR PE=1 SV=2	134.277	1210	0.936457	-0.094716	0.633211	0.967744
P00558	PGK1	Phosphoglycerate kinase 1 OS=Homo sapiens OX=9606 GN=PGK1 PE=1 SV=3	44.615	417	1.0107	0.015356	0.591757	0.953561
P00568	AK1	Adenylate kinase isoenzyme 1 OS=Homo sapiens OX=9606 GN=AK1 PE=1 SV=3	21.635	194	1.01728	0.0247207	0.546884	0.93549
P00734	F2	Prothrombin OS=Homo sapiens OX=9606 GN=F2 PE=1 SV=2	70.037	622	0.970986	-0.0424771	0.905743	1
P00918	CA2	Carbonic anhydrase 2 OS=Homo sapiens OX=9606 GN=CA2 PE=1 SV=2	29.246	260	1.06618	0.092455	0.171424	0.917434
P00966	ASS1	Argininosuccinate synthase OS=Homo sapiens OX=9606 GN=ASS1 PE=1 SV=2	46.53	412	0.830119	-0.268611	0.197854	0.917434
P01019	AGT	Angiotensinogen OS=Homo sapiens OX=9606 GN=AGT PE=1 SV=3	53.154	485	0.787593	-0.344478	0.213709	0.917675
P01023	A2M	Alpha-2-macroglobulin OS=Homo sapiens OX=9606 GN=A2M PE=1 SV=3	163.291	1474	0.900686	-0.150904	0.464862	0.91897
P01024	C3	Complement C3 OS=Homo sapiens OX=9606 GN=C3 PE=1 SV=2	187.148	1663	0.86063	-0.216536	0.156717	0.911766
P01031	C5	Complement C5 OS=Homo sapiens OX=9606 GN=C5 PE=1 SV=4	188.305	1676	0.897592	-0.155869	0.300709	0.91897
P01111	NRAS	GTPase NRas OS=Homo sapiens OX=9606 GN=NRAS PE=1 SV=1	21.229	189	0.998402	-0.00230723	0.957826	1
P02545	LMNA	Prelamin-A/C OS=Homo sapiens OX=9606 GN=LMNA PE=1 SV=1	74.139	664	1.00195	0.00281061	0.926507	1
P02649	APOE	Apolipoprotein E OS=Homo sapiens OX=9606 GN=APOE PE=1 SV=1	36.154	317	0.91534	-0.12762	0.0910006	0.877071
P02679	FGG	Fibrinogen gamma chain OS=Homo sapiens OX=9606 GN=FGG PE=1 SV=3	51.512	453	0.85948	-0.218465	0.733294	1
P02751	FN1	Fibronectin OS=Homo sapiens OX=9606 GN=FN1 PE=1 SV=5	272.32	2477	0.613293	-0.705352	0.235541	0.91897
P02753	RBP4	Retinol-binding protein 4 OS=Homo sapiens OX=9606 GN=RBP4 PE=1 SV=3	23.01	201	0.942476	-0.0854722	0.0835631	0.877071
P02760	AMBP	Protein AMBP OS=Homo sapiens OX=9606 GN=AMBP PE=1 SV=1	38.999	352	0.874191	-0.193979	0.264633	0.91897
P02786	TFRC	Transferrin receptor protein 1 OS=Homo sapiens OX=9606 GN=TFRC PE=1 SV=2	84.871	760	1.02345	0.0334457	0.074555	0.863523
P02787	TF	Serotransferrin OS=Homo sapiens OX=9606 GN=TF PE=1 SV=4	77.05	698	0.785589	-0.348154	0.0584577	0.848219
P03905	MT-ND4	NADH-ubiquinone oxidoreductase chain 4 OS=Homo sapiens OX=9606 GN=MT-ND4 PE=1 SV=1	51.581	459	0.948759	-0.0758862	0.25681	0.91897
P03928	MT-ATP8	ATP synthase protein 8 OS=Homo sapiens OX=9606 GN=MT-ATP8 PE=1 SV=1	7.992	68	0.967925	-0.0470334	0.907441	1
P04040	CAT	Catalase OS=Homo sapiens OX=9606 GN=CAT PE=1 SV=3	59.756	527	0.949957	-0.0740662	0.31953	0.91897
P04062	GBA1	Lysosomal acid glucosylceramidase OS=Homo sapiens OX=9606 GN=GBA1 PE=1 SV=3	59.716	536	0.940606	-0.0883369	0.0291243	0.821983
P04075	ALDOA	Fructose-bisphosphate aldolase A OS=Homo sapiens OX=9606 GN=ALDOA PE=1 SV=2	39.42	364	1.05468	0.076807	0.234005	0.91897
P04083	ANXA1	Annexin A1 OS=Homo sapiens OX=9606 GN=ANXA1 PE=1 SV=2	38.714	346	1.03864	0.0547013	0.674652	0.982405
P04114	APOB	Apolipoprotein B-100 OS=Homo sapiens OX=9606 GN=APOB PE=1 SV=2	515.605	4563	0.877575	-0.188406	0.121005	0.891246
P04179	SOD2	Superoxide dismutase [Mn], mitochondrial OS=Homo sapiens OX=9606 GN=SOD2 PE=1 SV=3	24.75	222	0.950469	-0.0732891	0.299452	0.91897
P04181	OAT	Ornithine aminotransferase, mitochondrial OS=Homo sapiens OX=9606 GN=OAT PE=1 SV=1	48.535	439	1.07355	0.102384	0.376876	0.91897
P04350	TUBB4A	Tubulin beta-4A chain OS=Homo sapiens OX=9606 GN=TUBB4A PE=1 SV=2	49.586	444	0.834601	-0.260841	0.0724235	0.863523
P04406	GAPDH	Glyceraldehyde-3-phosphate dehydrogenase OS=Homo sapiens OX=9606 GN=GAPDH PE=1 SV=3	36.053	335	0.928683	-0.106741	0.462925	0.91897
P04424	ASL	Argininosuccinate lyase OS=Homo sapiens OX=9606 GN=ASL PE=1 SV=4	51.658	464	0.965683	-0.0503782	0.527494	0.930092
P04439	HLA-A	HLA class I histocompatibility antigen, A alpha chain OS=Homo sapiens OX=9606 GN=HLA-A PE=1 SV=2	40.841	365	0.916484	-0.125818	0.257538	0.91897
P04632	CAPNS1	Calpain small subunit 1 OS=Homo sapiens OX=9606 GN=CAPNS1 PE=1 SV=1	28.316	268	1.1331	0.180272	0.394685	0.91897
P04792	HSPB1	Heat shock protein beta-1 OS=Homo sapiens OX=9606 GN=HSPB1 PE=1 SV=2	22.783	205	0.956322	-0.0644321	0.656457	0.975225
P04843	RPN1	Dolichyl-diphosphooligosaccharide--protein glycosyltransferase subunit 1 OS=Homo sapiens OX=9606 GN=RPN1 PE=1 SV=1	68.569	607	0.889611	-0.168754	0.281447	0.91897
P04844	RPN2	Dolichyl-diphosphooligosaccharide--protein glycosyltransferase subunit 2 OS=Homo sapiens OX=9606 GN=RPN2 PE=1 SV=3	69.284	631	0.893179	-0.16298	0.322594	0.91897
P04899	GNAI2	Guanine nucleotide-binding protein G(i) subunit alpha-2 OS=Homo sapiens OX=9606 GN=GNAI2 PE=1 SV=3	40.451	355	1.00841	0.0120781	0.957807	1
P05023	ATP1A1	Sodium/potassium-transporting ATPase subunit alpha-1 OS=Homo sapiens OX=9606 GN=ATP1A1 PE=1 SV=1	112.896	1023	1.02005	0.0286365	0.6272	0.967449
P05026	ATP1B1	Sodium/potassium-transporting ATPase subunit beta-1 OS=Homo sapiens OX=9606 GN=ATP1B1 PE=1 SV=1	35.061	303	1.01472	0.0210814	0.798384	1
P05089	ARG1	Arginase-1 OS=Homo sapiens OX=9606 GN=ARG1 PE=1 SV=2	34.735	322	0.796882	-0.327561	0.0504154	0.843157
P05091	ALDH2	Aldehyde dehydrogenase, mitochondrial OS=Homo sapiens OX=9606 GN=ALDH2 PE=1 SV=2	56.381	517	0.987346	-0.0183721	0.482049	0.91897
P05141	SLC25A5	ADP/ATP translocase 2 OS=Homo sapiens OX=9606 GN=SLC25A5 PE=1 SV=7	32.852	298	0.967904	-0.0470638	0.474623	0.91897
P05165	PCCA	Propionyl-CoA carboxylase alpha chain, mitochondrial OS=Homo sapiens OX=9606 GN=PCCA PE=1 SV=4	80.059	728	0.895406	-0.159387	0.650561	0.975168
P05166	PCCB	Propionyl-CoA carboxylase beta chain, mitochondrial OS=Homo sapiens OX=9606 GN=PCCB PE=1 SV=3	58.216	539	0.946502	-0.0793233	0.309743	0.91897
P05198	EIF2S1	Eukaryotic translation initiation factor 2 subunit 1 OS=Homo sapiens OX=9606 GN=EIF2S1 PE=1 SV=3	36.112	315	1.01055	0.0151384	0.746239	1
P05362	ICAM1	Intercellular adhesion molecule 1 OS=Homo sapiens OX=9606 GN=ICAM1 PE=1 SV=2	57.825	532	1.07809	0.108481	0.374714	0.91897
P05386	RPLP1	60S acidic ribosomal protein P1 OS=Homo sapiens OX=9606 GN=RPLP1 PE=1 SV=1	11.514	114	1.2446	0.315685	0.342631	0.91897
P05387	RPLP2	60S acidic ribosomal protein P2 OS=Homo sapiens OX=9606 GN=RPLP2 PE=1 SV=1	11.665	115	1.03317	0.0470806	0.175868	0.917434
P05388	RPLP0	60S acidic ribosomal protein P0 OS=Homo sapiens OX=9606 GN=RPLP0 PE=1 SV=1	34.274	317	0.98907	-0.0158548	0.785676	1
P05455	SSB	Lupus La protein OS=Homo sapiens OX=9606 GN=SSB PE=1 SV=2	46.837	408	1.04191	0.0592248	0.449256	0.91897
P05556	ITGB1	Integrin beta-1 OS=Homo sapiens OX=9606 GN=ITGB1 PE=1 SV=2	88.415	798	0.99101	-0.0130289	0.819305	1
P05783	KRT18	Keratin, type I cytoskeletal 18 OS=Homo sapiens OX=9606 GN=KRT18 PE=1 SV=2	48.058	430	0.799496	-0.322837	0.315363	0.91897
P06132	UROD	Uroporphyrinogen decarboxylase OS=Homo sapiens OX=9606 GN=UROD PE=1 SV=2	40.787	367	0.989032	-0.0159102	0.942865	1
P06213	INSR	Insulin receptor OS=Homo sapiens OX=9606 GN=INSR PE=1 SV=4	156.333	1382	0.958456	-0.0612166	0.647476	0.975168
P06493	CDK1	Cyclin-dependent kinase 1 OS=Homo sapiens OX=9606 GN=CDK1 PE=1 SV=3	34.095	297	0.907161	-0.14057	0.357854	0.91897
P06576	ATP5F1B	ATP synthase subunit beta, mitochondrial OS=Homo sapiens OX=9606 GN=ATP5F1B PE=1 SV=3	56.56	529	0.980136	-0.0289455	0.351149	0.91897
P06730	EIF4E	Eukaryotic translation initiation factor 4E OS=Homo sapiens OX=9606 GN=EIF4E PE=1 SV=2	25.097	217	1.30552	0.384624	0.347437	0.91897
P06733	ENO1	Alpha-enolase OS=Homo sapiens OX=9606 GN=ENO1 PE=1 SV=2	47.169	434	1.05681	0.0797109	0.422294	0.91897
P06737	PYGL	Glycogen phosphorylase, liver form OS=Homo sapiens OX=9606 GN=PYGL PE=1 SV=4	97.149	847	0.925034	-0.112421	0.173045	0.917434
P06744	GPI	Glucose-6-phosphate isomerase OS=Homo sapiens OX=9606 GN=GPI PE=1 SV=4	63.147	558	1.00494	0.00710627	0.935082	1
P06748	NPM1	Nucleophosmin OS=Homo sapiens OX=9606 GN=NPM1 PE=1 SV=2	32.575	294	1.05911	0.082846	0.441148	0.91897
P06753	TPM3	Tropomyosin alpha-3 chain OS=Homo sapiens OX=9606 GN=TPM3 PE=1 SV=2	32.95	285	0.993311	-0.00968261	0.561981	0.936531
P06756	ITGAV	Integrin alpha-V OS=Homo sapiens OX=9606 GN=ITGAV PE=1 SV=2	116.038	1048	0.97876	-0.0309729	0.766976	1
P06865	HEXA	Beta-hexosaminidase subunit alpha OS=Homo sapiens OX=9606 GN=HEXA PE=1 SV=2	60.703	529	0.903247	-0.146808	0.577791	0.946371
P07099	EPHX1	Epoxide hydrolase 1 OS=Homo sapiens OX=9606 GN=EPHX1 PE=1 SV=1	52.949	455	1.01999	0.0285592	0.519175	0.924641
P07108	DBI	Acyl-CoA-binding protein OS=Homo sapiens OX=9606 GN=DBI PE=1 SV=2	10.044	87	1.06293	0.088052	0.512481	0.923242
P07148	FABP1	Fatty acid-binding protein, liver OS=Homo sapiens OX=9606 GN=FABP1 PE=1 SV=1	14.208	127	1.0059	0.00848226	0.937345	1
P07225	PROS1	Vitamin K-dependent protein S OS=Homo sapiens OX=9606 GN=PROS1 PE=1 SV=1	75.123	676	1.03326	0.0472053	0.766883	1
P07237	P4HB	Protein disulfide-isomerase OS=Homo sapiens OX=9606 GN=P4HB PE=1 SV=3	57.116	508	0.966547	-0.0490879	0.121013	0.891246
P07305	H1-0	Histone H1.0 OS=Homo sapiens OX=9606 GN=H1-0 PE=1 SV=3	20.863	194	0.868018	-0.204203	0.484067	0.91897
P07306	ASGR1	Asialoglycoprotein receptor 1 OS=Homo sapiens OX=9606 GN=ASGR1 PE=1 SV=2	33.186	291	0.866532	-0.206676	0.236792	0.91897
P07307	ASGR2	Asialoglycoprotein receptor 2 OS=Homo sapiens OX=9606 GN=ASGR2 PE=1 SV=2	35.092	311	0.775424	-0.366942	0.122056	0.891246
P07339	CTSD	Cathepsin D OS=Homo sapiens OX=9606 GN=CTSD PE=1 SV=1	44.552	412	1.10763	0.147471	0.564484	0.937673
P07355	ANXA2	Annexin A2 OS=Homo sapiens OX=9606 GN=ANXA2 PE=1 SV=2	38.604	339	1.02508	0.0357401	0.651718	0.975168
P07384	CAPN1	Calpain-1 catalytic subunit OS=Homo sapiens OX=9606 GN=CAPN1 PE=1 SV=1	81.89	714	1.02146	0.030633	0.788702	1
P07437	TUBB	Tubulin beta chain OS=Homo sapiens OX=9606 GN=TUBB PE=1 SV=2	49.671	444	0.910114	-0.13588	0.41349	0.91897
P07602	PSAP	Prosaposin OS=Homo sapiens OX=9606 GN=PSAP PE=1 SV=2	58.113	524	0.860818	-0.21622	0.127223	0.901675
P07686	HEXB	Beta-hexosaminidase subunit beta OS=Homo sapiens OX=9606 GN=HEXB PE=1 SV=4	63.137	556	0.947582	-0.0776779	0.000173881	0.20643
P07737	PFN1	Profilin-1 OS=Homo sapiens OX=9606 GN=PFN1 PE=1 SV=2	15.054	140	1.17538	0.233133	0.204245	0.917434
P07741	APRT	Adenine phosphoribosyltransferase OS=Homo sapiens OX=9606 GN=APRT PE=1 SV=2	19.608	180	1.23416	0.303533	0.352387	0.91897
P07814	EPRS1	Bifunctional glutamate/proline--tRNA ligase OS=Homo sapiens OX=9606 GN=EPRS1 PE=1 SV=5	170.591	1512	1.02897	0.0412059	0.178027	0.917434
P07858	CTSB	Cathepsin B OS=Homo sapiens OX=9606 GN=CTSB PE=1 SV=3	37.822	339	1.04039	0.0571231	0.656864	0.975225
P07900	HSP90AA1	Heat shock protein HSP 90-alpha OS=Homo sapiens OX=9606 GN=HSP90AA1 PE=1 SV=5	84.66	732	1.09822	0.135172	0.240144	0.91897
P07910	HNRNPC	Heterogeneous nuclear ribonucleoproteins C1/C2 OS=Homo sapiens OX=9606 GN=HNRNPC PE=1 SV=4	33.67	306	0.935127	-0.0967658	0.217023	0.91897
P07942	LAMB1	Laminin subunit beta-1 OS=Homo sapiens OX=9606 GN=LAMB1 PE=1 SV=2	198.038	1786	0.943856	-0.0833607	0.418382	0.91897
P07947	YES1	Tyrosine-protein kinase Yes OS=Homo sapiens OX=9606 GN=YES1 PE=1 SV=3	60.801	543	0.985241	-0.0214519	0.783033	1
P07954	FH	Fumarate hydratase, mitochondrial OS=Homo sapiens OX=9606 GN=FH PE=1 SV=3	54.637	510	0.959915	-0.0590218	0.18269	0.917434
P08133	ANXA6	Annexin A6 OS=Homo sapiens OX=9606 GN=ANXA6 PE=1 SV=3	75.873	673	0.968571	-0.0460702	0.600069	0.953987
P08183	ABCB1	ATP-dependent translocase ABCB1 OS=Homo sapiens OX=9606 GN=ABCB1 PE=1 SV=3	141.479	1280	1.06267	0.0876985	0.440775	0.91897
P08195	SLC3A2	4F2 cell-surface antigen heavy chain OS=Homo sapiens OX=9606 GN=SLC3A2 PE=1 SV=3	67.994	630	1.04656	0.0656613	0.0166034	0.737732
P08237	PFKM	ATP-dependent 6-phosphofructokinase, muscle type OS=Homo sapiens OX=9606 GN=PFKM PE=1 SV=2	85.183	780	1.04068	0.0575261	0.583536	0.94907
P08238	HSP90AB1	Heat shock protein HSP 90-beta OS=Homo sapiens OX=9606 GN=HSP90AB1 PE=1 SV=4	83.264	724	1.00594	0.00854658	0.926789	1
P08240	SRPRA	Signal recognition particle receptor subunit alpha OS=Homo sapiens OX=9606 GN=SRPRA PE=1 SV=2	69.811	638	1.01817	0.025974	0.0159583	0.737732
P08559	PDHA1	Pyruvate dehydrogenase E1 component subunit alpha, somatic form, mitochondrial OS=Homo sapiens OX=9606 GN=PDHA1 PE=1 SV=3	43.296	390	1.06761	0.0943792	0.602101	0.953987
P08574	CYC1	Cytochrome c1, heme protein, mitochondrial OS=Homo sapiens OX=9606 GN=CYC1 PE=1 SV=3	35.422	325	1.12462	0.169444	0.604805	0.955521
P08579	SNRPB2	U2 small nuclear ribonucleoprotein B'' OS=Homo sapiens OX=9606 GN=SNRPB2 PE=1 SV=1	25.486	225	0.881914	-0.18129	0.180567	0.917434
P08621	SNRNP70	U1 small nuclear ribonucleoprotein 70 kDa OS=Homo sapiens OX=9606 GN=SNRNP70 PE=1 SV=2	51.557	437	0.916052	-0.126499	0.45913	0.91897
P08648	ITGA5	Integrin alpha-5 OS=Homo sapiens OX=9606 GN=ITGA5 PE=1 SV=2	114.537	1049	0.93864	-0.0913559	0.372391	0.91897
P08670	VIM	Vimentin OS=Homo sapiens OX=9606 GN=VIM PE=1 SV=4	53.652	466	0.903455	-0.146475	0.102047	0.890238
P08708	RPS17	40S ribosomal protein S17 OS=Homo sapiens OX=9606 GN=RPS17 PE=1 SV=2	15.55	135	1.17522	0.232926	0.160082	0.911766
P08754	GNAI3	Guanine nucleotide-binding protein G(i) subunit alpha-3 OS=Homo sapiens OX=9606 GN=GNAI3 PE=1 SV=3	40.532	354	1.04486	0.0633156	0.390875	0.91897
P08758	ANXA5	Annexin A5 OS=Homo sapiens OX=9606 GN=ANXA5 PE=1 SV=2	35.937	320	1.00223	0.0032076	0.919537	1
P08865	RPSA	40S ribosomal protein SA OS=Homo sapiens OX=9606 GN=RPSA PE=1 SV=4	32.854	295	1.04022	0.0568897	0.608983	0.958332
P09012	SNRPA	U1 small nuclear ribonucleoprotein A OS=Homo sapiens OX=9606 GN=SNRPA PE=1 SV=3	31.28	282	0.920147	-0.120063	0.25299	0.91897
P09110	ACAA1	3-ketoacyl-CoA thiolase, peroxisomal OS=Homo sapiens OX=9606 GN=ACAA1 PE=1 SV=2	44.292	424	1.02082	0.029735	0.505666	0.922366
P09211	GSTP1	Glutathione S-transferase P OS=Homo sapiens OX=9606 GN=GSTP1 PE=1 SV=2	23.356	210	1.03101	0.0440628	0.693332	0.99038
P09234	SNRPC	U1 small nuclear ribonucleoprotein C OS=Homo sapiens OX=9606 GN=SNRPC PE=1 SV=1	17.394	159	1.04663	0.0657482	0.49945	0.922366
P09327	VIL1	Villin-1 OS=Homo sapiens OX=9606 GN=VIL1 PE=1 SV=4	92.695	827	0.933698	-0.098972	0.0986717	0.890238
P09417	QDPR	Dihydropteridine reductase OS=Homo sapiens OX=9606 GN=QDPR PE=1 SV=2	25.79	244	0.98902	-0.0159291	0.878025	1
P09429	HMGB1	High mobility group protein B1 OS=Homo sapiens OX=9606 GN=HMGB1 PE=1 SV=3	24.894	215	1.00953	0.0136821	0.833384	1
P09496	CLTA	Clathrin light chain A OS=Homo sapiens OX=9606 GN=CLTA PE=1 SV=1	27.077	248	1.49211	0.577356	0.336383	0.91897
P09525	ANXA4	Annexin A4 OS=Homo sapiens OX=9606 GN=ANXA4 PE=1 SV=4	35.883	319	0.920703	-0.119192	0.250788	0.91897
P09543	CNP	2',3'-cyclic-nucleotide 3'-phosphodiesterase OS=Homo sapiens OX=9606 GN=CNP PE=1 SV=2	47.579	421	1.0278	0.0395597	0.506141	0.922366
P09622	DLD	Dihydrolipoyl dehydrogenase, mitochondrial OS=Homo sapiens OX=9606 GN=DLD PE=1 SV=2	54.177	509	0.995012	-0.00721353	0.796332	1
P09651	HNRNPA1	Heterogeneous nuclear ribonucleoprotein A1 OS=Homo sapiens OX=9606 GN=HNRNPA1 PE=1 SV=5	38.747	372	0.930102	-0.104539	0.0726393	0.863523
P09661	SNRPA1	U2 small nuclear ribonucleoprotein A' OS=Homo sapiens OX=9606 GN=SNRPA1 PE=1 SV=2	28.416	255	0.95796	-0.061963	0.258308	0.91897
P09874	PARP1	Poly [ADP-ribose] polymerase 1 OS=Homo sapiens OX=9606 GN=PARP1 PE=1 SV=4	113.084	1014	0.942729	-0.0850845	0.423792	0.91897
P09936	UCHL1	Ubiquitin carboxyl-terminal hydrolase isozyme L1 OS=Homo sapiens OX=9606 GN=UCHL1 PE=1 SV=2	24.824	223	1.09182	0.126735	0.340404	0.91897
P09960	LTA4H	Leukotriene A-4 hydrolase OS=Homo sapiens OX=9606 GN=LTA4H PE=1 SV=2	69.285	611	0.995575	-0.00639846	0.917406	1
P09972	ALDOC	Fructose-bisphosphate aldolase C OS=Homo sapiens OX=9606 GN=ALDOC PE=1 SV=2	39.456	364	1.05761	0.0808121	0.474727	0.91897
P0CG08	GPR89B	Golgi pH regulator B OS=Homo sapiens OX=9606 GN=GPR89B PE=1 SV=1	52.917	455	0.868277	-0.203774	0.54857	0.93549
P0DMV9	HSPA1B	Heat shock 70 kDa protein 1B OS=Homo sapiens OX=9606 GN=HSPA1B PE=1 SV=1	70.052	641	1.01964	0.0280639	0.704009	0.995797
P0DP25	CALM3	Calmodulin-3 OS=Homo sapiens OX=9606 GN=CALM3 PE=1 SV=1	16.838	149	1.0362	0.0513022	0.776255	1
P0DPI2	GATD3	Glutamine amidotransferase-like class 1 domain-containing protein 3, mitochondrial OS=Homo sapiens OX=9606 GN=GATD3 PE=1 SV=1	28.17	268	0.973328	-0.0390022	0.814838	1
P10155	RO60	RNA-binding protein RO60 OS=Homo sapiens OX=9606 GN=RO60 PE=1 SV=2	60.671	538	1.01476	0.0211437	0.833367	1
P10253	GAA	Lysosomal alpha-glucosidase OS=Homo sapiens OX=9606 GN=GAA PE=1 SV=4	105.324	952	0.989	-0.0159577	0.470589	0.91897
P10515	DLAT	Dihydrolipoyllysine-residue acetyltransferase component of pyruvate dehydrogenase complex, mitochondrial OS=Homo sapiens OX=9606 GN=DLAT PE=1 SV=3	68.997	647	1.07249	0.100958	0.518021	0.924641
P10586	PTPRF	Receptor-type tyrosine-protein phosphatase F OS=Homo sapiens OX=9606 GN=PTPRF PE=1 SV=2	212.879	1907	0.919078	-0.12174	0.00534475	0.715498
P10599	TXN	Thioredoxin OS=Homo sapiens OX=9606 GN=TXN PE=1 SV=3	11.738	105	1.36993	0.454107	0.197344	0.917434
P10606	COX5B	Cytochrome c oxidase subunit 5B, mitochondrial OS=Homo sapiens OX=9606 GN=COX5B PE=1 SV=2	13.696	129	0.937628	-0.0929124	0.472463	0.91897
P10619	CTSA	Lysosomal protective protein OS=Homo sapiens OX=9606 GN=CTSA PE=1 SV=2	54.466	480	0.957307	-0.0629471	0.664064	0.97973
P10620	MGST1	Microsomal glutathione S-transferase 1 OS=Homo sapiens OX=9606 GN=MGST1 PE=1 SV=1	17.599	155	0.985152	-0.0215819	0.630526	0.967449
P10644	PRKAR1A	cAMP-dependent protein kinase type I-alpha regulatory subunit OS=Homo sapiens OX=9606 GN=PRKAR1A PE=1 SV=1	42.982	381	0.922695	-0.116074	0.379635	0.91897
P10768	ESD	S-formylglutathione hydrolase OS=Homo sapiens OX=9606 GN=ESD PE=1 SV=2	31.463	282	1.03329	0.0472504	0.396179	0.91897
P10809	HSPD1	60 kDa heat shock protein, mitochondrial OS=Homo sapiens OX=9606 GN=HSPD1 PE=1 SV=2	61.055	573	1.0348	0.0493542	0.512777	0.923242
P10909	CLU	Clusterin OS=Homo sapiens OX=9606 GN=CLU PE=1 SV=1	52.495	449	0.860818	-0.21622	0.157106	0.911766
P11021	HSPA5	Endoplasmic reticulum chaperone BiP OS=Homo sapiens OX=9606 GN=HSPA5 PE=1 SV=2	72.333	654	0.97659	-0.034175	0.337966	0.91897
P11047	LAMC1	Laminin subunit gamma-1 OS=Homo sapiens OX=9606 GN=LAMC1 PE=1 SV=3	177.603	1609	1.01539	0.0220283	0.795445	1
P11142	HSPA8	Heat shock cognate 71 kDa protein OS=Homo sapiens OX=9606 GN=HSPA8 PE=1 SV=1	70.898	646	0.998579	-0.00205192	0.956143	1
P11171	EPB41	Protein 4.1 OS=Homo sapiens OX=9606 GN=EPB41 PE=1 SV=4	97.017	864	1.09924	0.13651	0.714605	0.995903
P11172	UMPS	Uridine 5'-monophosphate synthase OS=Homo sapiens OX=9606 GN=UMPS PE=1 SV=1	52.222	480	0.867065	-0.205788	0.103282	0.890238
P11177	PDHB	Pyruvate dehydrogenase E1 component subunit beta, mitochondrial OS=Homo sapiens OX=9606 GN=PDHB PE=1 SV=3	39.233	359	0.866276	-0.207102	0.124089	0.898464
P11182	DBT	Lipoamide acyltransferase component of branched-chain alpha-keto acid dehydrogenase complex, mitochondrial OS=Homo sapiens OX=9606 GN=DBT PE=1 SV=3	53.487	482	0.98257	-0.0253682	0.802465	1
P11216	PYGB	Glycogen phosphorylase, brain form OS=Homo sapiens OX=9606 GN=PYGB PE=1 SV=5	96.696	843	0.910773	-0.134836	0.024528	0.814814
P11233	RALA	Ras-related protein Ral-A OS=Homo sapiens OX=9606 GN=RALA PE=1 SV=1	23.567	206	0.881085	-0.182648	0.647151	0.975168
P11234	RALB	Ras-related protein Ral-B OS=Homo sapiens OX=9606 GN=RALB PE=1 SV=1	23.409	206	0.982916	-0.0248595	0.82012	1
P11279	LAMP1	Lysosome-associated membrane glycoprotein 1 OS=Homo sapiens OX=9606 GN=LAMP1 PE=1 SV=3	44.882	417	0.965629	-0.0504584	0.0560585	0.847324
P11310	ACADM	Medium-chain specific acyl-CoA dehydrogenase, mitochondrial OS=Homo sapiens OX=9606 GN=ACADM PE=1 SV=1	46.588	421	0.897636	-0.155797	0.421833	0.91897
P11387	TOP1	DNA topoisomerase 1 OS=Homo sapiens OX=9606 GN=TOP1 PE=1 SV=2	90.726	765	0.894379	-0.161041	0.110249	0.890238
P11388	TOP2A	DNA topoisomerase 2-alpha OS=Homo sapiens OX=9606 GN=TOP2A PE=1 SV=3	174.385	1531	1.01505	0.0215543	0.830838	1
P11413	G6PD	Glucose-6-phosphate 1-dehydrogenase OS=Homo sapiens OX=9606 GN=G6PD PE=1 SV=4	59.257	515	1.02375	0.0338687	0.667526	0.980346
P11498	PC	Pyruvate carboxylase, mitochondrial OS=Homo sapiens OX=9606 GN=PC PE=1 SV=2	129.634	1178	0.943584	-0.0837774	0.151767	0.911766
P11586	MTHFD1	C-1-tetrahydrofolate synthase, cytoplasmic OS=Homo sapiens OX=9606 GN=MTHFD1 PE=1 SV=4	101.531	935	0.908095	-0.139086	0.207537	0.917434
P11717	IGF2R	Cation-independent mannose-6-phosphate receptor OS=Homo sapiens OX=9606 GN=IGF2R PE=1 SV=3	274.375	2491	0.832922	-0.263746	0.10919	0.890238
P11766	ADH5	Alcohol dehydrogenase class-3 OS=Homo sapiens OX=9606 GN=ADH5 PE=1 SV=4	39.724	374	0.90436	-0.145031	0.017596	0.738786
P11940	PABPC1	Polyadenylate-binding protein 1 OS=Homo sapiens OX=9606 GN=PABPC1 PE=1 SV=2	70.671	636	0.977129	-0.0333788	0.69244	0.99038
P12004	PCNA	Proliferating cell nuclear antigen OS=Homo sapiens OX=9606 GN=PCNA PE=1 SV=1	28.769	261	1.10743	0.147209	0.141635	0.908367
P12081	HARS1	Histidine--tRNA ligase, cytoplasmic OS=Homo sapiens OX=9606 GN=HARS1 PE=1 SV=2	57.411	509	0.949551	-0.0746827	0.598105	0.953987
P12235	SLC25A4	ADP/ATP translocase 1 OS=Homo sapiens OX=9606 GN=SLC25A4 PE=1 SV=4	33.065	298	0.923973	-0.114078	0.608925	0.958332
P12236	SLC25A6	ADP/ATP translocase 3 OS=Homo sapiens OX=9606 GN=SLC25A6 PE=1 SV=4	32.866	298	1.01033	0.0148307	0.963137	1
P12268	IMPDH2	Inosine-5'-monophosphate dehydrogenase 2 OS=Homo sapiens OX=9606 GN=IMPDH2 PE=1 SV=2	55.805	514	1.0376	0.0532522	0.286892	0.91897
P12270	TPR	Nucleoprotein TPR OS=Homo sapiens OX=9606 GN=TPR PE=1 SV=3	267.293	2363	0.982914	-0.0248629	0.436851	0.91897
P12277	CKB	Creatine kinase B-type OS=Homo sapiens OX=9606 GN=CKB PE=1 SV=1	42.644	381	0.945709	-0.080531	0.30389	0.91897
P12694	BCKDHA	2-oxoisovalerate dehydrogenase subunit alpha, mitochondrial OS=Homo sapiens OX=9606 GN=BCKDHA PE=1 SV=2	50.471	445	0.971058	-0.0423707	0.485641	0.91897
P12814	ACTN1	Alpha-actinin-1 OS=Homo sapiens OX=9606 GN=ACTN1 PE=1 SV=2	103.058	892	1.04095	0.0579011	0.041735	0.843157
P12830	CDH1	Cadherin-1 OS=Homo sapiens OX=9606 GN=CDH1 PE=1 SV=3	97.456	882	0.98631	-0.019887	0.925291	1
P12955	PEPD	Xaa-Pro dipeptidase OS=Homo sapiens OX=9606 GN=PEPD PE=1 SV=3	54.548	493	0.922003	-0.117157	0.403025	0.91897
P12956	XRCC6	X-ray repair cross-complementing protein 6 OS=Homo sapiens OX=9606 GN=XRCC6 PE=1 SV=2	69.843	609	0.991339	-0.0125501	0.415543	0.91897
P13010	XRCC5	X-ray repair cross-complementing protein 5 OS=Homo sapiens OX=9606 GN=XRCC5 PE=1 SV=3	82.705	732	0.996666	-0.00481791	0.932824	1
P13073	COX4I1	Cytochrome c oxidase subunit 4 isoform 1, mitochondrial OS=Homo sapiens OX=9606 GN=COX4I1 PE=1 SV=1	19.577	169	0.945503	-0.0808456	0.347099	0.91897
P13473	LAMP2	Lysosome-associated membrane glycoprotein 2 OS=Homo sapiens OX=9606 GN=LAMP2 PE=1 SV=2	44.961	410	0.935557	-0.0961021	0.206294	0.917434
P13489	RNH1	Ribonuclease inhibitor OS=Homo sapiens OX=9606 GN=RNH1 PE=1 SV=2	49.973	461	1.11294	0.15438	0.39655	0.91897
P13639	EEF2	Elongation factor 2 OS=Homo sapiens OX=9606 GN=EEF2 PE=1 SV=4	95.338	858	1.05438	0.0764009	0.379864	0.91897
P13667	PDIA4	Protein disulfide-isomerase A4 OS=Homo sapiens OX=9606 GN=PDIA4 PE=1 SV=2	72.932	645	0.975483	-0.035811	0.639054	0.971761
P13674	P4HA1	Prolyl 4-hydroxylase subunit alpha-1 OS=Homo sapiens OX=9606 GN=P4HA1 PE=1 SV=2	61.049	534	0.898603	-0.154244	0.0612742	0.848219
P13693	TPT1	Translationally-controlled tumor protein OS=Homo sapiens OX=9606 GN=TPT1 PE=1 SV=1	19.595	172	1.13021	0.176586	0.00384021	0.715498
P13797	PLS3	Plastin-3 OS=Homo sapiens OX=9606 GN=PLS3 PE=1 SV=4	70.811	630	1.08776	0.121356	0.177798	0.917434
P13804	ETFA	Electron transfer flavoprotein subunit alpha, mitochondrial OS=Homo sapiens OX=9606 GN=ETFA PE=1 SV=1	35.08	333	0.990166	-0.0142576	0.753024	1
P13861	PRKAR2A	cAMP-dependent protein kinase type II-alpha regulatory subunit OS=Homo sapiens OX=9606 GN=PRKAR2A PE=1 SV=2	45.518	404	0.988206	-0.0171159	0.739585	1
P13984	GTF2F2	General transcription factor IIF subunit 2 OS=Homo sapiens OX=9606 GN=GTF2F2 PE=1 SV=2	28.38	249	0.933266	-0.0996391	0.0548599	0.843157
P14174	MIF	Macrophage migration inhibitory factor OS=Homo sapiens OX=9606 GN=MIF PE=1 SV=4	12.476	115	0.964133	-0.0526964	0.837042	1
P14209	CD99	CD99 antigen OS=Homo sapiens OX=9606 GN=CD99 PE=1 SV=1	18.848	185	0.81233	-0.299862	0.686319	0.989854
P14314	PRKCSH	Glucosidase 2 subunit beta OS=Homo sapiens OX=9606 GN=PRKCSH PE=1 SV=2	59.425	528	0.956947	-0.0634896	0.143907	0.908367
P14324	FDPS	Farnesyl pyrophosphate synthase OS=Homo sapiens OX=9606 GN=FDPS PE=1 SV=4	48.275	419	1.07753	0.107726	0.494822	0.921757
P14384	CPM	Carboxypeptidase M OS=Homo sapiens OX=9606 GN=CPM PE=1 SV=2	50.514	443	0.907389	-0.140207	0.356477	0.91897
P14550	AKR1A1	Aldo-keto reductase family 1 member A1 OS=Homo sapiens OX=9606 GN=AKR1A1 PE=1 SV=3	36.573	325	1.10539	0.14456	0.12731	0.901675
P14618	PKM	Pyruvate kinase PKM OS=Homo sapiens OX=9606 GN=PKM PE=1 SV=4	57.937	531	1.02129	0.0303895	0.436898	0.91897
P14625	HSP90B1	Endoplasmin OS=Homo sapiens OX=9606 GN=HSP90B1 PE=1 SV=1	92.469	803	0.956375	-0.0643512	0.140433	0.908367
P14735	IDE	Insulin-degrading enzyme OS=Homo sapiens OX=9606 GN=IDE PE=1 SV=4	117.969	1019	1.0011	0.00158548	0.967309	1
P14866	HNRNPL	Heterogeneous nuclear ribonucleoprotein L OS=Homo sapiens OX=9606 GN=HNRNPL PE=1 SV=2	64.133	589	1.06423	0.0898037	0.0371678	0.843157
P14868	DARS1	Aspartate--tRNA ligase, cytoplasmic OS=Homo sapiens OX=9606 GN=DARS1 PE=1 SV=2	57.136	501	0.967673	-0.0474086	0.383025	0.91897
P14923	JUP	Junction plakoglobin OS=Homo sapiens OX=9606 GN=JUP PE=1 SV=3	81.745	745	0.845829	-0.241562	0.0290104	0.821983
P14927	UQCRB	Cytochrome b-c1 complex subunit 7 OS=Homo sapiens OX=9606 GN=UQCRB PE=1 SV=2	13.53	111	0.894955	-0.160113	0.0179863	0.744831
P15104	GLUL	Glutamine synthetase OS=Homo sapiens OX=9606 GN=GLUL PE=1 SV=4	42.064	373	1.03715	0.0526227	0.757905	1
P15121	AKR1B1	Aldo-keto reductase family 1 member B1 OS=Homo sapiens OX=9606 GN=AKR1B1 PE=1 SV=3	35.853	316	1.28673	0.363707	0.161487	0.912475
P15144	ANPEP	Aminopeptidase N OS=Homo sapiens OX=9606 GN=ANPEP PE=1 SV=4	109.54	967	0.960159	-0.0586544	0.552078	0.93549
P15170	GSPT1	Eukaryotic peptide chain release factor GTP-binding subunit ERF3A OS=Homo sapiens OX=9606 GN=GSPT1 PE=1 SV=1	55.756	499	0.948524	-0.0762441	0.695596	0.992348
P15289	ARSA	Arylsulfatase A OS=Homo sapiens OX=9606 GN=ARSA PE=1 SV=3	53.588	507	0.893511	-0.162442	0.352982	0.91897
P15311	EZR	Ezrin OS=Homo sapiens OX=9606 GN=EZR PE=1 SV=4	69.413	586	1.04948	0.06968	0.636273	0.969502
P15374	UCHL3	Ubiquitin carboxyl-terminal hydrolase isozyme L3 OS=Homo sapiens OX=9606 GN=UCHL3 PE=1 SV=1	26.183	230	1.04578	0.0645758	0.366537	0.91897
P15428	HPGD	15-hydroxyprostaglandin dehydrogenase [NAD(+)] OS=Homo sapiens OX=9606 GN=HPGD PE=1 SV=1	28.977	266	0.911942	-0.132986	0.567811	0.937673
P15531	NME1	Nucleoside diphosphate kinase A OS=Homo sapiens OX=9606 GN=NME1 PE=1 SV=1	17.149	152	1.04227	0.0597349	0.552155	0.93549
P15586	GNS	N-acetylglucosamine-6-sulfatase OS=Homo sapiens OX=9606 GN=GNS PE=1 SV=3	62.082	552	0.976399	-0.0344579	0.819006	1
P15880	RPS2	40S ribosomal protein S2 OS=Homo sapiens OX=9606 GN=RPS2 PE=1 SV=2	31.324	293	0.976967	-0.0336184	0.133401	0.904193
P15924	DSP	Desmoplakin OS=Homo sapiens OX=9606 GN=DSP PE=1 SV=3	331.774	2871	0.802426	-0.31756	0.21335	0.917434
P15927	RPA2	Replication protein A 32 kDa subunit OS=Homo sapiens OX=9606 GN=RPA2 PE=1 SV=1	29.247	270	0.939786	-0.0895954	0.51151	0.92304
P16152	CBR1	Carbonyl reductase [NADPH] 1 OS=Homo sapiens OX=9606 GN=CBR1 PE=1 SV=3	30.375	277	0.936428	-0.0947608	0.15057	0.911766
P16219	ACADS	Short-chain specific acyl-CoA dehydrogenase, mitochondrial OS=Homo sapiens OX=9606 GN=ACADS PE=1 SV=1	44.297	412	0.853592	-0.228381	0.358989	0.91897
P16278	GLB1	Beta-galactosidase OS=Homo sapiens OX=9606 GN=GLB1 PE=1 SV=2	76.075	677	0.953371	-0.0688903	0.51816	0.924641
P16401	H1-5	Histone H1.5 OS=Homo sapiens OX=9606 GN=H1-5 PE=1 SV=3	22.58	226	1.04727	0.0666392	0.658267	0.9762
P16403	H1-2	Histone H1.2 OS=Homo sapiens OX=9606 GN=H1-2 PE=1 SV=2	21.365	213	0.996413	-0.0051847	0.960908	1
P16422	EPCAM	Epithelial cell adhesion molecule OS=Homo sapiens OX=9606 GN=EPCAM PE=1 SV=2	34.932	314	1.00529	0.00760859	0.995199	1
P16435	POR	NADPH--cytochrome P450 reductase OS=Homo sapiens OX=9606 GN=POR PE=1 SV=2	76.69	677	0.927441	-0.108673	0.3052	0.91897
P16615	ATP2A2	Sarcoplasmic/endoplasmic reticulum calcium ATPase 2 OS=Homo sapiens OX=9606 GN=ATP2A2 PE=1 SV=1	114.757	1042	0.847717	-0.238345	0.307506	0.91897
P16930	FAH	Fumarylacetoacetase OS=Homo sapiens OX=9606 GN=FAH PE=1 SV=2	46.374	419	0.973961	-0.0380638	0.4353	0.91897
P16949	STMN1	Stathmin OS=Homo sapiens OX=9606 GN=STMN1 PE=1 SV=3	17.303	149	1.06729	0.0939525	0.286025	0.91897
P17050	NAGA	Alpha-N-acetylgalactosaminidase OS=Homo sapiens OX=9606 GN=NAGA PE=1 SV=2	46.565	411	0.93443	-0.0978411	0.499	0.922366
P17174	GOT1	Aspartate aminotransferase, cytoplasmic OS=Homo sapiens OX=9606 GN=GOT1 PE=1 SV=3	46.248	413	1.07032	0.0980457	0.244471	0.91897
P17301	ITGA2	Integrin alpha-2 OS=Homo sapiens OX=9606 GN=ITGA2 PE=1 SV=2	129.296	1181	0.99576	-0.00613052	0.952241	1
P17480	UBTF	Nucleolar transcription factor 1 OS=Homo sapiens OX=9606 GN=UBTF PE=1 SV=1	89.406	764	0.964107	-0.0527341	0.83008	1
P17612	PRKACA	cAMP-dependent protein kinase catalytic subunit alpha OS=Homo sapiens OX=9606 GN=PRKACA PE=1 SV=2	40.59	351	1.00588	0.00846301	0.935993	1
P17812	CTPS1	CTP synthase 1 OS=Homo sapiens OX=9606 GN=CTPS1 PE=1 SV=2	66.69	591	0.976016	-0.035024	0.551661	0.93549
P17844	DDX5	Probable ATP-dependent RNA helicase DDX5 OS=Homo sapiens OX=9606 GN=DDX5 PE=1 SV=1	69.148	614	0.970041	-0.0438819	0.688406	0.990034
P17858	PFKL	ATP-dependent 6-phosphofructokinase, liver type OS=Homo sapiens OX=9606 GN=PFKL PE=1 SV=6	85.018	780	0.904946	-0.144096	0.307803	0.91897
P17900	GM2A	Ganglioside GM2 activator OS=Homo sapiens OX=9606 GN=GM2A PE=1 SV=4	20.838	193	0.898011	-0.155196	0.279548	0.91897
P17931	LGALS3	Galectin-3 OS=Homo sapiens OX=9606 GN=LGALS3 PE=1 SV=5	26.152	250	0.993942	-0.00876686	0.94477	1
P17980	PSMC3	26S proteasome regulatory subunit 6A OS=Homo sapiens OX=9606 GN=PSMC3 PE=1 SV=3	49.204	439	0.969562	-0.0445955	0.153202	0.911766
P17987	TCP1	T-complex protein 1 subunit alpha OS=Homo sapiens OX=9606 GN=TCP1 PE=1 SV=1	60.344	556	1.12753	0.173165	0.0364099	0.843157
P18031	PTPN1	Tyrosine-protein phosphatase non-receptor type 1 OS=Homo sapiens OX=9606 GN=PTPN1 PE=1 SV=1	49.967	435	1.12488	0.169774	0.00203648	0.655598
P18077	RPL35A	60S ribosomal protein L35a OS=Homo sapiens OX=9606 GN=RPL35A PE=1 SV=2	12.538	110	0.904294	-0.145136	0.339917	0.91897
P18085	ARF4	ADP-ribosylation factor 4 OS=Homo sapiens OX=9606 GN=ARF4 PE=1 SV=3	20.511	180	0.947317	-0.0780816	0.0790175	0.874981
P18124	RPL7	60S ribosomal protein L7 OS=Homo sapiens OX=9606 GN=RPL7 PE=1 SV=1	29.226	248	0.968587	-0.0460461	0.597018	0.953987
P18206	VCL	Vinculin OS=Homo sapiens OX=9606 GN=VCL PE=1 SV=4	123.799	1134	0.99061	-0.0136108	0.81242	1
P18433	PTPRA	Receptor-type tyrosine-protein phosphatase alpha OS=Homo sapiens OX=9606 GN=PTPRA PE=1 SV=3	90.719	802	0.870909	-0.199405	0.365098	0.91897
P18583	SON	Protein SON OS=Homo sapiens OX=9606 GN=SON PE=1 SV=4	263.83	2426	0.956422	-0.0642809	0.602119	0.953987
P18615	NELFE	Negative elongation factor E OS=Homo sapiens OX=9606 GN=NELFE PE=1 SV=3	43.24	380	0.902448	-0.148085	0.561955	0.936531
P18621	RPL17	60S ribosomal protein L17 OS=Homo sapiens OX=9606 GN=RPL17 PE=1 SV=3	21.397	184	0.913642	-0.130299	0.0926648	0.877071
P18669	PGAM1	Phosphoglycerate mutase 1 OS=Homo sapiens OX=9606 GN=PGAM1 PE=1 SV=2	28.804	254	1.01816	0.025959	0.580744	0.948258
P18754	RCC1	Regulator of chromosome condensation OS=Homo sapiens OX=9606 GN=RCC1 PE=1 SV=1	44.969	421	1.15334	0.20582	0.227195	0.91897
P18827	SDC1	Syndecan-1 OS=Homo sapiens OX=9606 GN=SDC1 PE=1 SV=3	32.462	310	1.02638	0.0375599	0.837975	1
P18859	ATP5PF	ATP synthase-coupling factor 6, mitochondrial OS=Homo sapiens OX=9606 GN=ATP5PF PE=1 SV=1	12.588	108	0.947694	-0.0775061	0.0280152	0.821983
P18887	XRCC1	DNA repair protein XRCC1 OS=Homo sapiens OX=9606 GN=XRCC1 PE=1 SV=3	69.498	633	0.830272	-0.268344	0.268376	0.91897
P19022	CDH2	Cadherin-2 OS=Homo sapiens OX=9606 GN=CDH2 PE=1 SV=4	99.809	906	0.9771	-0.0334224	0.773438	1
P19105	MYL12A	Myosin regulatory light chain 12A OS=Homo sapiens OX=9606 GN=MYL12A PE=1 SV=2	19.794	171	1.01025	0.0147071	0.753667	1
P19338	NCL	Nucleolin OS=Homo sapiens OX=9606 GN=NCL PE=1 SV=3	76.614	710	0.951535	-0.0716718	0.424531	0.91897
P19387	POLR2C	DNA-directed RNA polymerase II subunit RPB3 OS=Homo sapiens OX=9606 GN=POLR2C PE=1 SV=2	31.441	275	0.987679	-0.0178856	0.793106	1
P19388	POLR2E	DNA-directed RNA polymerases I, II, and III subunit RPABC1 OS=Homo sapiens OX=9606 GN=POLR2E PE=1 SV=4	24.551	210	0.837056	-0.256604	0.222287	0.91897
P19404	NDUFV2	NADH dehydrogenase [ubiquinone] flavoprotein 2, mitochondrial OS=Homo sapiens OX=9606 GN=NDUFV2 PE=1 SV=2	27.392	249	0.975919	-0.0351666	0.550676	0.93549
P19623	SRM	Spermidine synthase OS=Homo sapiens OX=9606 GN=SRM PE=1 SV=1	33.825	302	1.08258	0.114478	0.462304	0.91897
P19784	CSNK2A2	Casein kinase II subunit alpha' OS=Homo sapiens OX=9606 GN=CSNK2A2 PE=1 SV=1	41.213	350	0.971618	-0.0415386	0.776409	1
P20020	ATP2B1	Plasma membrane calcium-transporting ATPase 1 OS=Homo sapiens OX=9606 GN=ATP2B1 PE=1 SV=4	134.685	1220	0.971866	-0.0411701	0.630389	0.967449
P20042	EIF2S2	Eukaryotic translation initiation factor 2 subunit 2 OS=Homo sapiens OX=9606 GN=EIF2S2 PE=1 SV=2	38.388	333	0.979651	-0.0296596	0.802216	1
P20073	ANXA7	Annexin A7 OS=Homo sapiens OX=9606 GN=ANXA7 PE=1 SV=3	52.739	488	1.02379	0.033924	0.720586	1
P20290	BTF3	Transcription factor BTF3 OS=Homo sapiens OX=9606 GN=BTF3 PE=1 SV=1	22.168	206	0.987344	-0.0183753	0.759799	1
P20337	RAB3B	Ras-related protein Rab-3B OS=Homo sapiens OX=9606 GN=RAB3B PE=1 SV=2	24.758	219	0.927924	-0.107921	0.712028	0.995903
P20339	RAB5A	Ras-related protein Rab-5A OS=Homo sapiens OX=9606 GN=RAB5A PE=1 SV=2	23.659	215	0.912951	-0.131391	0.0302943	0.821983
P20340	RAB6A	Ras-related protein Rab-6A OS=Homo sapiens OX=9606 GN=RAB6A PE=1 SV=3	23.593	208	0.982422	-0.0255846	0.520741	0.924956
P20618	PSMB1	Proteasome subunit beta type-1 OS=Homo sapiens OX=9606 GN=PSMB1 PE=1 SV=2	26.489	241	0.960851	-0.0576157	0.456147	0.91897
P20645	M6PR	Cation-dependent mannose-6-phosphate receptor OS=Homo sapiens OX=9606 GN=M6PR PE=1 SV=1	30.993	277	1.05763	0.080835	0.578232	0.946371
P20674	COX5A	Cytochrome c oxidase subunit 5A, mitochondrial OS=Homo sapiens OX=9606 GN=COX5A PE=1 SV=2	16.762	150	0.941226	-0.087387	0.417324	0.91897
P20700	LMNB1	Lamin-B1 OS=Homo sapiens OX=9606 GN=LMNB1 PE=1 SV=2	66.408	586	0.928935	-0.10635	0.204147	0.917434
P20810	CAST	Calpastatin OS=Homo sapiens OX=9606 GN=CAST PE=1 SV=4	76.573	708	1.0821	0.113829	0.551734	0.93549
P21266	GSTM3	Glutathione S-transferase Mu 3 OS=Homo sapiens OX=9606 GN=GSTM3 PE=1 SV=3	26.56	225	0.767758	-0.381277	0.11282	0.890238
P21281	ATP6V1B2	V-type proton ATPase subunit B, brain isoform OS=Homo sapiens OX=9606 GN=ATP6V1B2 PE=1 SV=3	56.501	511	0.944724	-0.082035	0.648416	0.975168
P21283	ATP6V1C1	V-type proton ATPase subunit C 1 OS=Homo sapiens OX=9606 GN=ATP6V1C1 PE=1 SV=4	43.942	382	1.04736	0.0667587	0.415772	0.91897
P21291	CSRP1	Cysteine and glycine-rich protein 1 OS=Homo sapiens OX=9606 GN=CSRP1 PE=1 SV=3	20.567	193	1.29103	0.368522	0.312152	0.91897
P21333	FLNA	Filamin-A OS=Homo sapiens OX=9606 GN=FLNA PE=1 SV=4	280.739	2647	1.03878	0.0548961	0.110774	0.890238
P21397	MAOA	Amine oxidase [flavin-containing] A OS=Homo sapiens OX=9606 GN=MAOA PE=1 SV=1	59.682	527	0.933853	-0.098732	0.342714	0.91897
P21399	ACO1	Cytoplasmic aconitate hydratase OS=Homo sapiens OX=9606 GN=ACO1 PE=1 SV=3	98.399	889	0.861503	-0.215072	0.0450533	0.843157
P21796	VDAC1	Voltage-dependent anion-selective channel protein 1 OS=Homo sapiens OX=9606 GN=VDAC1 PE=1 SV=2	30.773	283	0.938164	-0.0920875	0.171375	0.917434
P21912	SDHB	Succinate dehydrogenase [ubiquinone] iron-sulfur subunit, mitochondrial OS=Homo sapiens OX=9606 GN=SDHB PE=1 SV=3	31.63	280	0.821322	-0.28398	0.506047	0.922366
P21953	BCKDHB	2-oxoisovalerate dehydrogenase subunit beta, mitochondrial OS=Homo sapiens OX=9606 GN=BCKDHB PE=1 SV=2	43.123	392	0.992741	-0.01051	0.953445	1
P21964	COMT	Catechol O-methyltransferase OS=Homo sapiens OX=9606 GN=COMT PE=1 SV=2	30.037	271	1.10308	0.141542	0.466276	0.91897
P21980	TGM2	Protein-glutamine gamma-glutamyltransferase 2 OS=Homo sapiens OX=9606 GN=TGM2 PE=1 SV=2	77.329	687	0.938318	-0.091851	0.374567	0.91897
P22059	OSBP	Oxysterol-binding protein 1 OS=Homo sapiens OX=9606 GN=OSBP PE=1 SV=1	89.421	807	0.959107	-0.0602369	0.467757	0.91897
P22061	PCMT1	Protein-L-isoaspartate(D-aspartate) O-methyltransferase OS=Homo sapiens OX=9606 GN=PCMT1 PE=1 SV=4	24.636	227	0.961161	-0.0571502	0.582056	0.948393
P22087	FBL	rRNA 2'-O-methyltransferase fibrillarin OS=Homo sapiens OX=9606 GN=FBL PE=1 SV=2	33.784	321	0.89014	-0.167896	0.277103	0.91897
P22102	GART	Trifunctional purine biosynthetic protein adenosine-3 OS=Homo sapiens OX=9606 GN=GART PE=1 SV=1	107.767	1010	0.989976	-0.0145343	0.62799	0.967449
P22234	PAICS	Bifunctional phosphoribosylaminoimidazole carboxylase/phosphoribosylaminoimidazole succinocarboxamide synthetase OS=Homo sapiens OX=9606 GN=PAICS PE=1 SV=3	47.079	425	1.09303	0.128329	0.159803	0.911766
P22307	SCP2	Sterol carrier protein 2 OS=Homo sapiens OX=9606 GN=SCP2 PE=1 SV=2	58.994	547	1.01293	0.0185352	0.689377	0.99022
P22314	UBA1	Ubiquitin-like modifier-activating enzyme 1 OS=Homo sapiens OX=9606 GN=UBA1 PE=1 SV=3	117.849	1058	1.02106	0.0300739	0.599853	0.953987
P22392	NME2	Nucleoside diphosphate kinase B OS=Homo sapiens OX=9606 GN=NME2 PE=1 SV=1	17.298	152	1.04771	0.0672329	0.232714	0.91897
P22413	ENPP1	Ectonucleotide pyrophosphatase/phosphodiesterase family member 1 OS=Homo sapiens OX=9606 GN=ENPP1 PE=1 SV=2	104.924	925	0.981765	-0.0265502	0.848474	1
P22626	HNRNPA2B1	Heterogeneous nuclear ribonucleoproteins A2/B1 OS=Homo sapiens OX=9606 GN=HNRNPA2B1 PE=1 SV=2	37.43	353	0.953704	-0.0683863	0.403565	0.91897
P22695	UQCRC2	Cytochrome b-c1 complex subunit 2, mitochondrial OS=Homo sapiens OX=9606 GN=UQCRC2 PE=1 SV=3	48.443	453	0.923534	-0.114762	0.0806742	0.877071
P23141	CES1	Liver carboxylesterase 1 OS=Homo sapiens OX=9606 GN=CES1 PE=1 SV=2	62.521	567	0.975327	-0.0360417	0.445187	0.91897
P23229	ITGA6	Integrin alpha-6 OS=Homo sapiens OX=9606 GN=ITGA6 PE=1 SV=5	126.606	1130	0.99404	-0.00862409	0.461896	0.91897
P23246	SFPQ	Splicing factor, proline- and glutamine-rich OS=Homo sapiens OX=9606 GN=SFPQ PE=1 SV=2	76.149	707	0.996189	-0.00550927	0.954844	1
P23284	PPIB	Peptidyl-prolyl cis-trans isomerase B OS=Homo sapiens OX=9606 GN=PPIB PE=1 SV=2	23.743	216	0.918971	-0.121908	0.387912	0.91897
P23368	ME2	NAD-dependent malic enzyme, mitochondrial OS=Homo sapiens OX=9606 GN=ME2 PE=1 SV=1	65.444	584	0.870267	-0.200469	0.0252702	0.821983
P23378	GLDC	Glycine dehydrogenase (decarboxylating), mitochondrial OS=Homo sapiens OX=9606 GN=GLDC PE=1 SV=2	112.73	1020	0.87008	-0.200779	0.0868586	0.877071
P23381	WARS1	Tryptophan--tRNA ligase, cytoplasmic OS=Homo sapiens OX=9606 GN=WARS1 PE=1 SV=2	53.165	471	1.05202	0.0731632	0.455858	0.91897
P23396	RPS3	40S ribosomal protein S3 OS=Homo sapiens OX=9606 GN=RPS3 PE=1 SV=2	26.688	243	0.986586	-0.0194839	0.673675	0.981928
P23434	GCSH	Glycine cleavage system H protein, mitochondrial OS=Homo sapiens OX=9606 GN=GCSH PE=1 SV=2	18.885	173	0.837643	-0.255593	0.21587	0.91897
P23526	AHCY	Adenosylhomocysteinase OS=Homo sapiens OX=9606 GN=AHCY PE=1 SV=4	47.716	432	0.937401	-0.0932619	0.0521984	0.843157
P23528	CFL1	Cofilin-1 OS=Homo sapiens OX=9606 GN=CFL1 PE=1 SV=3	18.502	166	1.12239	0.166573	0.31125	0.91897
P23588	EIF4B	Eukaryotic translation initiation factor 4B OS=Homo sapiens OX=9606 GN=EIF4B PE=1 SV=2	69.151	611	1.10346	0.142036	0.175789	0.917434
P23786	CPT2	Carnitine O-palmitoyltransferase 2, mitochondrial OS=Homo sapiens OX=9606 GN=CPT2 PE=1 SV=2	73.777	658	0.924786	-0.112809	0.136181	0.906773
P23919	DTYMK	Thymidylate kinase OS=Homo sapiens OX=9606 GN=DTYMK PE=1 SV=4	23.819	212	0.920013	-0.120273	0.497501	0.922366
P23921	RRM1	Ribonucleoside-diphosphate reductase large subunit OS=Homo sapiens OX=9606 GN=RRM1 PE=1 SV=1	90.07	792	1.06707	0.0936613	0.113674	0.890238
P24390	KDELR1	ER lumen protein-retaining receptor 1 OS=Homo sapiens OX=9606 GN=KDELR1 PE=1 SV=1	24.542	212	0.863072	-0.212447	0.229201	0.91897
P24468	NR2F2	COUP transcription factor 2 OS=Homo sapiens OX=9606 GN=NR2F2 PE=1 SV=1	45.571	414	0.908425	-0.13856	0.307936	0.91897
P24534	EEF1B2	Elongation factor 1-beta OS=Homo sapiens OX=9606 GN=EEF1B2 PE=1 SV=3	24.764	225	1.02754	0.0391884	0.678016	0.984932
P24539	ATP5PB	ATP synthase F(0) complex subunit B1, mitochondrial OS=Homo sapiens OX=9606 GN=ATP5PB PE=1 SV=2	28.909	256	0.93554	-0.0961284	0.360148	0.91897
P24752	ACAT1	Acetyl-CoA acetyltransferase, mitochondrial OS=Homo sapiens OX=9606 GN=ACAT1 PE=1 SV=1	45.2	427	0.984949	-0.0218794	0.862771	1
P24928	POLR2A	DNA-directed RNA polymerase II subunit RPB1 OS=Homo sapiens OX=9606 GN=POLR2A PE=1 SV=2	217.176	1970	0.978233	-0.0317506	0.292009	0.91897
P25205	MCM3	DNA replication licensing factor MCM3 OS=Homo sapiens OX=9606 GN=MCM3 PE=1 SV=3	90.981	808	0.9494	-0.0749122	0.478104	0.91897
P25325	MPST	3-mercaptopyruvate sulfurtransferase OS=Homo sapiens OX=9606 GN=MPST PE=1 SV=3	33.178	297	0.927376	-0.108774	0.157849	0.911766
P25398	RPS12	40S ribosomal protein S12 OS=Homo sapiens OX=9606 GN=RPS12 PE=1 SV=3	14.515	132	1.39164	0.476783	0.215502	0.91897
P25685	DNAJB1	DnaJ homolog subfamily B member 1 OS=Homo sapiens OX=9606 GN=DNAJB1 PE=1 SV=4	38.044	340	0.918754	-0.12225	0.130806	0.902877
P25705	ATP5F1A	ATP synthase subunit alpha, mitochondrial OS=Homo sapiens OX=9606 GN=ATP5F1A PE=1 SV=1	59.751	553	0.986831	-0.0191247	0.63818	0.971409
P25786	PSMA1	Proteasome subunit alpha type-1 OS=Homo sapiens OX=9606 GN=PSMA1 PE=1 SV=1	29.556	263	0.947686	-0.0775185	0.682455	0.986639
P25787	PSMA2	Proteasome subunit alpha type-2 OS=Homo sapiens OX=9606 GN=PSMA2 PE=1 SV=2	25.899	234	1.04105	0.0580374	0.730685	1
P25788	PSMA3	Proteasome subunit alpha type-3 OS=Homo sapiens OX=9606 GN=PSMA3 PE=1 SV=2	28.433	255	0.893114	-0.163083	0.541645	0.93549
P25789	PSMA4	Proteasome subunit alpha type-4 OS=Homo sapiens OX=9606 GN=PSMA4 PE=1 SV=1	29.484	261	1.06835	0.0953851	0.549005	0.93549
P26196	DDX6	Probable ATP-dependent RNA helicase DDX6 OS=Homo sapiens OX=9606 GN=DDX6 PE=1 SV=2	54.417	483	0.943963	-0.0831977	0.305231	0.91897
P26358	DNMT1	DNA (cytosine-5)-methyltransferase 1 OS=Homo sapiens OX=9606 GN=DNMT1 PE=1 SV=2	183.165	1616	1.09318	0.128528	0.295938	0.91897
P26368	U2AF2	Splicing factor U2AF 65 kDa subunit OS=Homo sapiens OX=9606 GN=U2AF2 PE=1 SV=4	53.501	475	1.03381	0.0479731	0.622085	0.965382
P26373	RPL13	60S ribosomal protein L13 OS=Homo sapiens OX=9606 GN=RPL13 PE=1 SV=4	24.261	211	0.902005	-0.148792	0.479338	0.91897
P26440	IVD	Isovaleryl-CoA dehydrogenase, mitochondrial OS=Homo sapiens OX=9606 GN=IVD PE=1 SV=2	46.651	426	0.988554	-0.0166085	0.668911	0.980346
P26583	HMGB2	High mobility group protein B2 OS=Homo sapiens OX=9606 GN=HMGB2 PE=1 SV=2	24.034	209	1.06347	0.088784	0.379081	0.91897
P26599	PTBP1	Polypyrimidine tract-binding protein 1 OS=Homo sapiens OX=9606 GN=PTBP1 PE=1 SV=2	59.633	557	0.982353	-0.0256864	0.557172	0.936531
P26639	TARS1	Threonine--tRNA ligase 1, cytoplasmic OS=Homo sapiens OX=9606 GN=TARS1 PE=1 SV=3	83.435	723	1.02487	0.0354398	0.473913	0.91897
P26640	VARS1	Valine--tRNA ligase OS=Homo sapiens OX=9606 GN=VARS1 PE=1 SV=4	140.476	1264	1.03574	0.0506686	0.367431	0.91897
P26641	EEF1G	Elongation factor 1-gamma OS=Homo sapiens OX=9606 GN=EEF1G PE=1 SV=3	50.119	437	0.995831	-0.00602658	0.897393	1
P26885	FKBP2	Peptidyl-prolyl cis-trans isomerase FKBP2 OS=Homo sapiens OX=9606 GN=FKBP2 PE=1 SV=2	15.649	142	1.03136	0.0445496	0.778677	1
P27105	STOM	Stomatin OS=Homo sapiens OX=9606 GN=STOM PE=1 SV=3	31.731	288	1.04012	0.0567509	0.483217	0.91897
P27144	AK4	Adenylate kinase 4, mitochondrial OS=Homo sapiens OX=9606 GN=AK4 PE=1 SV=1	25.268	223	0.937246	-0.0935007	0.50506	0.922366
P27338	MAOB	Amine oxidase [flavin-containing] B OS=Homo sapiens OX=9606 GN=MAOB PE=1 SV=3	58.763	520	0.968093	-0.0467827	0.676507	0.984158
P27348	YWHAQ	14-3-3 protein theta OS=Homo sapiens OX=9606 GN=YWHAQ PE=1 SV=1	27.764	245	1.12352	0.168021	0.279545	0.91897
P27487	DPP4	Dipeptidyl peptidase 4 OS=Homo sapiens OX=9606 GN=DPP4 PE=1 SV=2	88.279	766	0.948258	-0.0766484	0.516032	0.924641
P27635	RPL10	60S ribosomal protein L10 OS=Homo sapiens OX=9606 GN=RPL10 PE=1 SV=5	24.577	214	1.136	0.183969	0.420642	0.91897
P27694	RPA1	Replication protein A 70 kDa DNA-binding subunit OS=Homo sapiens OX=9606 GN=RPA1 PE=1 SV=2	68.138	616	1.00131	0.00188194	0.986378	1
P27695	APEX1	DNA-(apurinic or apyrimidinic site) endonuclease OS=Homo sapiens OX=9606 GN=APEX1 PE=1 SV=2	35.555	318	1.09266	0.12785	0.174939	0.917434
P27708	CAD	CAD protein OS=Homo sapiens OX=9606 GN=CAD PE=1 SV=3	242.984	2225	0.939147	-0.0905777	0.388913	0.91897
P27797	CALR	Calreticulin OS=Homo sapiens OX=9606 GN=CALR PE=1 SV=1	48.142	417	0.947825	-0.077308	0.280355	0.91897
P27816	MAP4	Microtubule-associated protein 4 OS=Homo sapiens OX=9606 GN=MAP4 PE=1 SV=3	121.005	1152	1.08312	0.115194	0.158884	0.911766
P27824	CANX	Calnexin OS=Homo sapiens OX=9606 GN=CANX PE=1 SV=2	67.568	592	0.963435	-0.0537406	0.183743	0.917434
P28066	PSMA5	Proteasome subunit alpha type-5 OS=Homo sapiens OX=9606 GN=PSMA5 PE=1 SV=3	26.411	241	0.92351	-0.1148	0.508898	0.922366
P28070	PSMB4	Proteasome subunit beta type-4 OS=Homo sapiens OX=9606 GN=PSMB4 PE=1 SV=4	29.204	264	1.03486	0.0494394	0.640044	0.972777
P28072	PSMB6	Proteasome subunit beta type-6 OS=Homo sapiens OX=9606 GN=PSMB6 PE=1 SV=4	25.358	239	0.896049	-0.158351	0.225014	0.91897
P28074	PSMB5	Proteasome subunit beta type-5 OS=Homo sapiens OX=9606 GN=PSMB5 PE=1 SV=3	28.48	263	0.954325	-0.067448	0.476495	0.91897
P28161	GSTM2	Glutathione S-transferase Mu 2 OS=Homo sapiens OX=9606 GN=GSTM2 PE=1 SV=2	25.745	218	0.904902	-0.144166	0.0642952	0.848219
P28288	ABCD3	ATP-binding cassette sub-family D member 3 OS=Homo sapiens OX=9606 GN=ABCD3 PE=1 SV=1	75.476	659	0.933295	-0.0995956	0.111179	0.890238
P28331	NDUFS1	NADH-ubiquinone oxidoreductase 75 kDa subunit, mitochondrial OS=Homo sapiens OX=9606 GN=NDUFS1 PE=1 SV=3	79.468	727	0.972052	-0.0408942	0.762848	1
P28340	POLD1	DNA polymerase delta catalytic subunit OS=Homo sapiens OX=9606 GN=POLD1 PE=1 SV=2	123.631	1107	0.929045	-0.106179	0.580613	0.948258
P28370	SMARCA1	Probable global transcription activator SNF2L1 OS=Homo sapiens OX=9606 GN=SMARCA1 PE=1 SV=2	122.605	1054	0.956584	-0.0640369	0.538945	0.933121
P28482	MAPK1	Mitogen-activated protein kinase 1 OS=Homo sapiens OX=9606 GN=MAPK1 PE=1 SV=3	41.39	360	1.01543	0.0220854	0.856443	1
P28838	LAP3	Cytosol aminopeptidase OS=Homo sapiens OX=9606 GN=LAP3 PE=1 SV=3	56.166	519	0.966346	-0.0493889	0.418361	0.91897
P28907	CD38	ADP-ribosyl cyclase/cyclic ADP-ribose hydrolase 1 OS=Homo sapiens OX=9606 GN=CD38 PE=1 SV=2	34.328	300	0.945631	-0.0806515	0.629805	0.967449
P29083	GTF2E1	General transcription factor IIE subunit 1 OS=Homo sapiens OX=9606 GN=GTF2E1 PE=1 SV=2	49.452	439	1.05292	0.0743993	0.850208	1
P29084	GTF2E2	Transcription initiation factor IIE subunit beta OS=Homo sapiens OX=9606 GN=GTF2E2 PE=1 SV=1	33.044	291	1.01024	0.0146942	0.945346	1
P29144	TPP2	Tripeptidyl-peptidase 2 OS=Homo sapiens OX=9606 GN=TPP2 PE=1 SV=4	138.35	1249	1.06683	0.0933244	0.580311	0.948258
P29218	IMPA1	Inositol monophosphatase 1 OS=Homo sapiens OX=9606 GN=IMPA1 PE=1 SV=1	30.189	277	1.00393	0.00566492	0.907778	1
P29401	TKT	Transketolase OS=Homo sapiens OX=9606 GN=TKT PE=1 SV=3	67.878	623	1.00496	0.00713943	0.948472	1
P29692	EEF1D	Elongation factor 1-delta OS=Homo sapiens OX=9606 GN=EEF1D PE=1 SV=5	31.122	281	1.09282	0.12806	0.190744	0.917434
P29966	MARCKS	Myristoylated alanine-rich C-kinase substrate OS=Homo sapiens OX=9606 GN=MARCKS PE=1 SV=4	31.555	332	1.03083	0.0438112	0.480498	0.91897
P29992	GNA11	Guanine nucleotide-binding protein subunit alpha-11 OS=Homo sapiens OX=9606 GN=GNA11 PE=1 SV=2	42.123	359	0.912367	-0.132314	0.070759	0.862518
P30038	ALDH4A1	Delta-1-pyrroline-5-carboxylate dehydrogenase, mitochondrial OS=Homo sapiens OX=9606 GN=ALDH4A1 PE=1 SV=3	61.719	563	0.890569	-0.167201	0.0520662	0.843157
P30040	ERP29	Endoplasmic reticulum resident protein 29 OS=Homo sapiens OX=9606 GN=ERP29 PE=1 SV=4	28.993	261	0.992163	-0.0113503	0.820796	1
P30041	PRDX6	Peroxiredoxin-6 OS=Homo sapiens OX=9606 GN=PRDX6 PE=1 SV=3	25.035	224	0.986025	-0.020304	0.631098	0.967449
P30043	BLVRB	Flavin reductase (NADPH) OS=Homo sapiens OX=9606 GN=BLVRB PE=1 SV=3	22.119	206	1.0434	0.061289	0.48176	0.91897
P30044	PRDX5	Peroxiredoxin-5, mitochondrial OS=Homo sapiens OX=9606 GN=PRDX5 PE=1 SV=4	22.086	214	1.05767	0.0808935	0.350381	0.91897
P30046	DDT	D-dopachrome decarboxylase OS=Homo sapiens OX=9606 GN=DDT PE=1 SV=3	12.712	118	0.984517	-0.0225113	0.758383	1
P30047	GCHFR	GTP cyclohydrolase 1 feedback regulatory protein OS=Homo sapiens OX=9606 GN=GCHFR PE=1 SV=3	9.698	84	1.10997	0.150515	0.0865668	0.877071
P30048	PRDX3	Thioredoxin-dependent peroxide reductase, mitochondrial OS=Homo sapiens OX=9606 GN=PRDX3 PE=1 SV=3	27.693	256	0.999293	-0.00102059	0.993521	1
P30049	ATP5F1D	ATP synthase subunit delta, mitochondrial OS=Homo sapiens OX=9606 GN=ATP5F1D PE=1 SV=2	17.49	168	0.907024	-0.140788	0.561805	0.936531
P30050	RPL12	60S ribosomal protein L12 OS=Homo sapiens OX=9606 GN=RPL12 PE=1 SV=1	17.819	165	1.28873	0.365945	0.191076	0.917434
P30084	ECHS1	Enoyl-CoA hydratase, mitochondrial OS=Homo sapiens OX=9606 GN=ECHS1 PE=1 SV=4	31.387	290	1.08367	0.115928	0.42625	0.91897
P30085	CMPK1	UMP-CMP kinase OS=Homo sapiens OX=9606 GN=CMPK1 PE=1 SV=3	22.222	196	1.03457	0.0490341	0.668308	0.980346
P30086	PEBP1	Phosphatidylethanolamine-binding protein 1 OS=Homo sapiens OX=9606 GN=PEBP1 PE=1 SV=3	21.057	187	1.01833	0.0261986	0.590556	0.953561
P30101	PDIA3	Protein disulfide-isomerase A3 OS=Homo sapiens OX=9606 GN=PDIA3 PE=1 SV=4	56.782	505	0.973749	-0.0383786	0.315408	0.91897
P30153	PPP2R1A	Serine/threonine-protein phosphatase 2A 65 kDa regulatory subunit A alpha isoform OS=Homo sapiens OX=9606 GN=PPP2R1A PE=1 SV=4	65.309	589	1.03735	0.0529088	0.113653	0.890238
P30154	PPP2R1B	Serine/threonine-protein phosphatase 2A 65 kDa regulatory subunit A beta isoform OS=Homo sapiens OX=9606 GN=PPP2R1B PE=1 SV=3	66.214	601	0.98421	-0.0229618	0.759106	1
P30405	PPIF	Peptidyl-prolyl cis-trans isomerase F, mitochondrial OS=Homo sapiens OX=9606 GN=PPIF PE=1 SV=1	22.04	207	1.055	0.0772426	0.403536	0.91897
P30419	NMT1	Glycylpeptide N-tetradecanoyltransferase 1 OS=Homo sapiens OX=9606 GN=NMT1 PE=1 SV=2	56.806	496	1.06062	0.0849079	0.19192	0.917434
P30520	ADSS2	Adenylosuccinate synthetase isozyme 2 OS=Homo sapiens OX=9606 GN=ADSS2 PE=1 SV=3	50.097	456	1.01298	0.0186088	0.921034	1
P30533	LRPAP1	Alpha-2-macroglobulin receptor-associated protein OS=Homo sapiens OX=9606 GN=LRPAP1 PE=1 SV=1	41.466	357	0.975265	-0.0361339	0.55383	0.93549
P30566	ADSL	Adenylosuccinate lyase OS=Homo sapiens OX=9606 GN=ADSL PE=1 SV=2	54.889	484	1.01728	0.0247202	0.439159	0.91897
P30626	SRI	Sorcin OS=Homo sapiens OX=9606 GN=SRI PE=1 SV=1	21.676	198	1.03897	0.0551479	0.456794	0.91897
P30740	SERPINB1	Leukocyte elastase inhibitor OS=Homo sapiens OX=9606 GN=SERPINB1 PE=1 SV=1	42.742	379	1.01006	0.0144376	0.858754	1
P30837	ALDH1B1	Aldehyde dehydrogenase X, mitochondrial OS=Homo sapiens OX=9606 GN=ALDH1B1 PE=1 SV=4	57.249	517	0.918975	-0.121902	0.180772	0.917434
P30876	POLR2B	DNA-directed RNA polymerase II subunit RPB2 OS=Homo sapiens OX=9606 GN=POLR2B PE=1 SV=1	133.897	1174	0.918545	-0.122578	0.408703	0.91897
P31040	SDHA	Succinate dehydrogenase [ubiquinone] flavoprotein subunit, mitochondrial OS=Homo sapiens OX=9606 GN=SDHA PE=1 SV=2	72.692	664	1.04034	0.0570591	0.550222	0.93549
P31150	GDI1	Rab GDP dissociation inhibitor alpha OS=Homo sapiens OX=9606 GN=GDI1 PE=1 SV=2	50.583	447	0.936749	-0.0942649	0.714137	0.995903
P31153	MAT2A	S-adenosylmethionine synthase isoform type-2 OS=Homo sapiens OX=9606 GN=MAT2A PE=1 SV=1	43.661	395	1.08294	0.114954	0.220906	0.91897
P31483	TIA1	Cytotoxic granule associated RNA binding protein TIA1 OS=Homo sapiens OX=9606 GN=TIA1 PE=1 SV=3	42.963	386	0.991718	-0.0119985	0.950932	1
P31689	DNAJA1	DnaJ homolog subfamily A member 1 OS=Homo sapiens OX=9606 GN=DNAJA1 PE=1 SV=2	44.868	397	1.0265	0.0377288	0.701729	0.99507
P31930	UQCRC1	Cytochrome b-c1 complex subunit 1, mitochondrial OS=Homo sapiens OX=9606 GN=UQCRC1 PE=1 SV=3	52.646	480	1.2407	0.311155	0.254907	0.91897
P31937	HIBADH	3-hydroxyisobutyrate dehydrogenase, mitochondrial OS=Homo sapiens OX=9606 GN=HIBADH PE=1 SV=2	35.329	336	0.993687	-0.00913626	0.827649	1
P31939	ATIC	Bifunctional purine biosynthesis protein ATIC OS=Homo sapiens OX=9606 GN=ATIC PE=1 SV=3	64.616	592	0.975953	-0.0351161	0.371349	0.91897
P31942	HNRNPH3	Heterogeneous nuclear ribonucleoprotein H3 OS=Homo sapiens OX=9606 GN=HNRNPH3 PE=1 SV=2	36.926	346	0.810826	-0.302536	0.284245	0.91897
P31943	HNRNPH1	Heterogeneous nuclear ribonucleoprotein H OS=Homo sapiens OX=9606 GN=HNRNPH1 PE=1 SV=4	49.229	449	0.961256	-0.0570068	0.0912036	0.877071
P31946	YWHAB	14-3-3 protein beta/alpha OS=Homo sapiens OX=9606 GN=YWHAB PE=1 SV=3	28.082	246	1.07537	0.104827	0.0600789	0.848219
P31947	SFN	14-3-3 protein sigma OS=Homo sapiens OX=9606 GN=SFN PE=1 SV=1	27.774	248	1.39164	0.476783	0.147355	0.911766
P31948	STIP1	Stress-induced-phosphoprotein 1 OS=Homo sapiens OX=9606 GN=STIP1 PE=1 SV=1	62.639	543	1.15047	0.202227	0.252642	0.91897
P31949	S100A11	Protein S100-A11 OS=Homo sapiens OX=9606 GN=S100A11 PE=1 SV=2	11.74	105	1.22951	0.298089	0.183676	0.917434
P32119	PRDX2	Peroxiredoxin-2 OS=Homo sapiens OX=9606 GN=PRDX2 PE=1 SV=5	21.892	198	1.03545	0.0502511	0.627289	0.967449
P32189	GK	Glycerol kinase OS=Homo sapiens OX=9606 GN=GK PE=1 SV=3	61.245	559	0.900793	-0.150732	0.11809	0.890238
P32322	PYCR1	Pyrroline-5-carboxylate reductase 1, mitochondrial OS=Homo sapiens OX=9606 GN=PYCR1 PE=1 SV=2	33.361	319	0.96763	-0.0474723	0.500904	0.922366
P32456	GBP2	Guanylate-binding protein 2 OS=Homo sapiens OX=9606 GN=GBP2 PE=1 SV=3	67.209	591	0.914745	-0.128559	0.08747	0.877071
P32929	CTH	Cystathionine gamma-lyase OS=Homo sapiens OX=9606 GN=CTH PE=1 SV=3	44.508	405	0.914283	-0.129288	0.659684	0.976604
P32969	RPL9	60S ribosomal protein L9 OS=Homo sapiens OX=9606 GN=RPL9 PE=1 SV=1	21.863	192	0.992972	-0.0101757	0.734633	1
P33121	ACSL1	Long-chain-fatty-acid--CoA ligase 1 OS=Homo sapiens OX=9606 GN=ACSL1 PE=1 SV=1	77.943	698	0.814272	-0.296417	0.17832	0.917434
P33176	KIF5B	Kinesin-1 heavy chain OS=Homo sapiens OX=9606 GN=KIF5B PE=1 SV=1	109.685	963	0.953222	-0.0691152	0.0207108	0.777408
P33240	CSTF2	Cleavage stimulation factor subunit 2 OS=Homo sapiens OX=9606 GN=CSTF2 PE=1 SV=1	60.959	577	0.91605	-0.126502	0.317776	0.91897
P33316	DUT	Deoxyuridine 5'-triphosphate nucleotidohydrolase, mitochondrial OS=Homo sapiens OX=9606 GN=DUT PE=1 SV=4	26.563	252	0.921375	-0.118139	0.304999	0.91897
P33908	MAN1A1	Mannosyl-oligosaccharide 1,2-alpha-mannosidase IA OS=Homo sapiens OX=9606 GN=MAN1A1 PE=1 SV=3	72.969	653	0.884135	-0.177661	0.177441	0.917434
P33991	MCM4	DNA replication licensing factor MCM4 OS=Homo sapiens OX=9606 GN=MCM4 PE=1 SV=5	96.558	863	0.912693	-0.131799	0.536842	0.933121
P33992	MCM5	DNA replication licensing factor MCM5 OS=Homo sapiens OX=9606 GN=MCM5 PE=1 SV=5	82.286	734	0.936812	-0.0941681	0.504908	0.922366
P33993	MCM7	DNA replication licensing factor MCM7 OS=Homo sapiens OX=9606 GN=MCM7 PE=1 SV=4	81.308	719	0.8475	-0.238714	0.153111	0.911766
P34059	GALNS	N-acetylgalactosamine-6-sulfatase OS=Homo sapiens OX=9606 GN=GALNS PE=1 SV=1	58.026	522	1.09029	0.124716	0.0474876	0.843157
P34897	SHMT2	Serine hydroxymethyltransferase, mitochondrial OS=Homo sapiens OX=9606 GN=SHMT2 PE=1 SV=3	55.993	504	0.971411	-0.0418458	0.407361	0.91897
P34913	EPHX2	Bifunctional epoxide hydrolase 2 OS=Homo sapiens OX=9606 GN=EPHX2 PE=1 SV=2	62.616	555	0.98444	-0.0226246	0.327641	0.91897
P34932	HSPA4	Heat shock 70 kDa protein 4 OS=Homo sapiens OX=9606 GN=HSPA4 PE=1 SV=4	94.331	840	1.08543	0.118261	0.237794	0.91897
P34949	MPI	Mannose-6-phosphate isomerase OS=Homo sapiens OX=9606 GN=MPI PE=1 SV=2	46.656	423	0.805043	-0.312862	0.0664269	0.854504
P35080	PFN2	Profilin-2 OS=Homo sapiens OX=9606 GN=PFN2 PE=1 SV=3	15.046	140	1.02389	0.0340575	0.475272	0.91897
P35221	CTNNA1	Catenin alpha-1 OS=Homo sapiens OX=9606 GN=CTNNA1 PE=1 SV=1	100.071	906	1.05864	0.0822061	0.429585	0.91897
P35222	CTNNB1	Catenin beta-1 OS=Homo sapiens OX=9606 GN=CTNNB1 PE=1 SV=1	85.497	781	0.995499	-0.00650794	0.956645	1
P35232	PHB1	Prohibitin 1 OS=Homo sapiens OX=9606 GN=PHB1 PE=1 SV=1	29.804	272	0.991631	-0.0121248	0.730452	1
P35237	SERPINB6	Serpin B6 OS=Homo sapiens OX=9606 GN=SERPINB6 PE=1 SV=3	42.622	376	0.920405	-0.119659	0.544047	0.93549
P35241	RDX	Radixin OS=Homo sapiens OX=9606 GN=RDX PE=1 SV=1	68.564	583	1.0591	0.0828332	0.17236	0.917434
P35244	RPA3	Replication protein A 14 kDa subunit OS=Homo sapiens OX=9606 GN=RPA3 PE=1 SV=1	13.569	121	0.984357	-0.0227459	0.73498	1
P35249	RFC4	Replication factor C subunit 4 OS=Homo sapiens OX=9606 GN=RFC4 PE=1 SV=2	39.682	363	0.962259	-0.0555025	0.463916	0.91897
P35250	RFC2	Replication factor C subunit 2 OS=Homo sapiens OX=9606 GN=RFC2 PE=1 SV=3	39.157	354	0.991687	-0.0120426	0.887565	1
P35251	RFC1	Replication factor C subunit 1 OS=Homo sapiens OX=9606 GN=RFC1 PE=1 SV=4	128.255	1148	0.897741	-0.155628	0.502462	0.922366
P35268	RPL22	60S ribosomal protein L22 OS=Homo sapiens OX=9606 GN=RPL22 PE=1 SV=2	14.787	128	0.988672	-0.0164364	0.765744	1
P35269	GTF2F1	General transcription factor IIF subunit 1 OS=Homo sapiens OX=9606 GN=GTF2F1 PE=1 SV=2	58.24	517	1.01842	0.0263317	0.779574	1
P35270	SPR	Sepiapterin reductase OS=Homo sapiens OX=9606 GN=SPR PE=1 SV=1	28.048	261	0.888687	-0.170252	0.371941	0.91897
P35520	CBS	Cystathionine beta-synthase OS=Homo sapiens OX=9606 GN=CBS PE=1 SV=2	60.587	551	1.12135	0.165232	0.132666	0.904041
P35573	AGL	Glycogen debranching enzyme OS=Homo sapiens OX=9606 GN=AGL PE=1 SV=3	174.764	1532	0.924662	-0.113001	0.34135	0.91897
P35579	MYH9	Myosin-9 OS=Homo sapiens OX=9606 GN=MYH9 PE=1 SV=4	226.532	1960	1.0011	0.00158869	0.940717	1
P35580	MYH10	Myosin-10 OS=Homo sapiens OX=9606 GN=MYH10 PE=1 SV=3	228.999	1976	0.974956	-0.0365907	0.0594106	0.848219
P35606	COPB2	Coatomer subunit beta' OS=Homo sapiens OX=9606 GN=COPB2 PE=1 SV=2	102.487	906	0.980328	-0.0286637	0.609435	0.958544
P35610	SOAT1	Sterol O-acyltransferase 1 OS=Homo sapiens OX=9606 GN=SOAT1 PE=1 SV=3	64.735	550	0.755641	-0.404228	0.0778613	0.874981
P35611	ADD1	Alpha-adducin OS=Homo sapiens OX=9606 GN=ADD1 PE=1 SV=2	80.955	737	1.01844	0.0263584	0.429553	0.91897
P35613	BSG	Basigin OS=Homo sapiens OX=9606 GN=BSG PE=1 SV=2	42.2	385	1.02171	0.030986	0.246023	0.91897
P35637	FUS	RNA-binding protein FUS OS=Homo sapiens OX=9606 GN=FUS PE=1 SV=1	53.426	526	0.970119	-0.0437661	0.107776	0.890238
P35658	NUP214	Nuclear pore complex protein Nup214 OS=Homo sapiens OX=9606 GN=NUP214 PE=1 SV=2	213.62	2090	0.996439	-0.00514687	0.933015	1
P35659	DEK	Protein DEK OS=Homo sapiens OX=9606 GN=DEK PE=1 SV=1	42.674	375	0.924425	-0.113372	0.256498	0.91897
P35754	GLRX	Glutaredoxin-1 OS=Homo sapiens OX=9606 GN=GLRX PE=1 SV=2	11.776	106	1.54815	0.630545	0.355114	0.91897
P35914	HMGCL	Hydroxymethylglutaryl-CoA lyase, mitochondrial OS=Homo sapiens OX=9606 GN=HMGCL PE=1 SV=2	34.36	325	0.857925	-0.221077	0.114368	0.890238
P35998	PSMC2	26S proteasome regulatory subunit 7 OS=Homo sapiens OX=9606 GN=PSMC2 PE=1 SV=3	48.634	433	1.088	0.121675	0.189858	0.917434
P36542	ATP5F1C	ATP synthase subunit gamma, mitochondrial OS=Homo sapiens OX=9606 GN=ATP5F1C PE=1 SV=1	32.996	298	0.992953	-0.0102027	0.868822	1
P36543	ATP6V1E1	V-type proton ATPase subunit E 1 OS=Homo sapiens OX=9606 GN=ATP6V1E1 PE=1 SV=1	26.145	226	1.04495	0.0634303	0.764129	1
P36551	CPOX	Oxygen-dependent coproporphyrinogen-III oxidase, mitochondrial OS=Homo sapiens OX=9606 GN=CPOX PE=1 SV=3	50.152	454	0.648507	-0.624806	0.28832	0.91897
P36578	RPL4	60S ribosomal protein L4 OS=Homo sapiens OX=9606 GN=RPL4 PE=1 SV=5	47.697	427	0.952668	-0.0699539	0.450239	0.91897
P36776	LONP1	Lon protease homolog, mitochondrial OS=Homo sapiens OX=9606 GN=LONP1 PE=1 SV=2	106.489	959	0.944726	-0.0820319	0.21932	0.91897
P36871	PGM1	Phosphoglucomutase-1 OS=Homo sapiens OX=9606 GN=PGM1 PE=1 SV=3	61.449	562	0.989099	-0.0158131	0.809921	1
P36957	DLST	Dihydrolipoyllysine-residue succinyltransferase component of 2-oxoglutarate dehydrogenase complex, mitochondrial OS=Homo sapiens OX=9606 GN=DLST PE=1 SV=4	48.755	453	0.912212	-0.132559	0.406034	0.91897
P36969	GPX4	Phospholipid hydroperoxide glutathione peroxidase OS=Homo sapiens OX=9606 GN=GPX4 PE=1 SV=3	22.175	197	0.927136	-0.109147	0.466558	0.91897
P37059	HSD17B2	17-beta-hydroxysteroid dehydrogenase type 2 OS=Homo sapiens OX=9606 GN=HSD17B2 PE=1 SV=1	42.785	387	0.864429	-0.21018	0.458342	0.91897
P37108	SRP14	Signal recognition particle 14 kDa protein OS=Homo sapiens OX=9606 GN=SRP14 PE=1 SV=2	14.57	136	1.00918	0.0131767	0.906273	1
P37198	NUP62	Nuclear pore glycoprotein p62 OS=Homo sapiens OX=9606 GN=NUP62 PE=1 SV=3	53.255	522	1.13742	0.185764	0.0197652	0.777408
P37235	HPCAL1	Hippocalcin-like protein 1 OS=Homo sapiens OX=9606 GN=HPCAL1 PE=1 SV=3	22.313	193	1.11348	0.155077	0.249838	0.91897
P37268	FDFT1	Squalene synthase OS=Homo sapiens OX=9606 GN=FDFT1 PE=1 SV=1	48.115	417	1.02239	0.0319522	0.413769	0.91897
P37802	TAGLN2	Transgelin-2 OS=Homo sapiens OX=9606 GN=TAGLN2 PE=1 SV=3	22.391	199	1.07217	0.100538	0.217161	0.91897
P37837	TALDO1	Transaldolase OS=Homo sapiens OX=9606 GN=TALDO1 PE=1 SV=2	37.54	337	1.0279	0.0397007	0.577302	0.946371
P38117	ETFB	Electron transfer flavoprotein subunit beta OS=Homo sapiens OX=9606 GN=ETFB PE=1 SV=3	27.844	255	0.935348	-0.0964247	0.292816	0.91897
P38159	RBMX	RNA-binding motif protein, X chromosome OS=Homo sapiens OX=9606 GN=RBMX PE=1 SV=3	42.332	391	0.908807	-0.137953	0.476775	0.91897
P38432	COIL	Coilin OS=Homo sapiens OX=9606 GN=COIL PE=1 SV=1	62.608	576	0.984968	-0.0218512	0.709467	0.995903
P38435	GGCX	Vitamin K-dependent gamma-carboxylase OS=Homo sapiens OX=9606 GN=GGCX PE=1 SV=2	87.561	758	0.889906	-0.168276	0.164563	0.916838
P38606	ATP6V1A	V-type proton ATPase catalytic subunit A OS=Homo sapiens OX=9606 GN=ATP6V1A PE=1 SV=2	68.304	617	0.941523	-0.0869322	0.22939	0.91897
P38646	HSPA9	Stress-70 protein, mitochondrial OS=Homo sapiens OX=9606 GN=HSPA9 PE=1 SV=2	73.681	679	1.02354	0.0335701	0.320732	0.91897
P38919	EIF4A3	Eukaryotic initiation factor 4A-III OS=Homo sapiens OX=9606 GN=EIF4A3 PE=1 SV=4	46.871	411	0.98605	-0.0202671	0.866793	1
P39019	RPS19	40S ribosomal protein S19 OS=Homo sapiens OX=9606 GN=RPS19 PE=1 SV=2	16.061	145	1.04945	0.0696289	0.220196	0.91897
P39023	RPL3	60S ribosomal protein L3 OS=Homo sapiens OX=9606 GN=RPL3 PE=1 SV=2	46.109	403	0.908895	-0.137815	0.107478	0.890238
P39060	COL18A1	Collagen alpha-1(XVIII) chain OS=Homo sapiens OX=9606 GN=COL18A1 PE=1 SV=5	178.188	1754	0.941334	-0.0872207	0.505685	0.922366
P39656	DDOST	Dolichyl-diphosphooligosaccharide--protein glycosyltransferase 48 kDa subunit OS=Homo sapiens OX=9606 GN=DDOST PE=1 SV=4	50.801	456	0.875881	-0.191194	0.262026	0.91897
P39687	ANP32A	Acidic leucine-rich nuclear phosphoprotein 32 family member A OS=Homo sapiens OX=9606 GN=ANP32A PE=1 SV=1	28.585	249	0.991875	-0.0117696	0.91882	1
P39748	FEN1	Flap endonuclease 1 OS=Homo sapiens OX=9606 GN=FEN1 PE=1 SV=1	42.593	380	1.0356	0.0504676	0.669332	0.980346
P40121	CAPG	Macrophage-capping protein OS=Homo sapiens OX=9606 GN=CAPG PE=1 SV=2	38.499	348	0.747397	-0.420053	0.146393	0.911766
P40123	CAP2	Adenylyl cyclase-associated protein 2 OS=Homo sapiens OX=9606 GN=CAP2 PE=1 SV=1	52.824	477	1.01583	0.0226569	0.485949	0.91897
P40222	TXLNA	Alpha-taxilin OS=Homo sapiens OX=9606 GN=TXLNA PE=1 SV=3	61.891	546	1.00778	0.0111828	0.927852	1
P40227	CCT6A	T-complex protein 1 subunit zeta OS=Homo sapiens OX=9606 GN=CCT6A PE=1 SV=3	58.024	531	1.06955	0.0970068	0.100729	0.890238
P40429	RPL13A	60S ribosomal protein L13a OS=Homo sapiens OX=9606 GN=RPL13A PE=1 SV=2	23.577	203	0.915849	-0.126819	0.250743	0.91897
P40616	ARL1	ADP-ribosylation factor-like protein 1 OS=Homo sapiens OX=9606 GN=ARL1 PE=1 SV=1	20.418	181	0.896946	-0.156906	0.104779	0.890238
P40763	STAT3	Signal transducer and activator of transcription 3 OS=Homo sapiens OX=9606 GN=STAT3 PE=1 SV=2	88.068	770	0.766251	-0.384112	0.141813	0.908367
P40925	MDH1	Malate dehydrogenase, cytoplasmic OS=Homo sapiens OX=9606 GN=MDH1 PE=1 SV=4	36.426	334	1.08908	0.123107	0.209704	0.917434
P40926	MDH2	Malate dehydrogenase, mitochondrial OS=Homo sapiens OX=9606 GN=MDH2 PE=1 SV=3	35.503	338	0.966969	-0.0484587	0.456145	0.91897
P40937	RFC5	Replication factor C subunit 5 OS=Homo sapiens OX=9606 GN=RFC5 PE=1 SV=1	38.497	340	0.930813	-0.103437	0.752005	1
P40938	RFC3	Replication factor C subunit 3 OS=Homo sapiens OX=9606 GN=RFC3 PE=1 SV=2	40.556	356	1.03174	0.0450821	0.48786	0.91897
P40939	HADHA	Trifunctional enzyme subunit alpha, mitochondrial OS=Homo sapiens OX=9606 GN=HADHA PE=1 SV=2	83	763	0.960233	-0.058544	0.48363	0.91897
P41091	EIF2S3	Eukaryotic translation initiation factor 2 subunit 3 OS=Homo sapiens OX=9606 GN=EIF2S3 PE=1 SV=3	51.11	472	1.08695	0.120287	0.100187	0.890238
P41208	CETN2	Centrin-2 OS=Homo sapiens OX=9606 GN=CETN2 PE=1 SV=1	19.738	172	0.898694	-0.154097	0.129025	0.902804
P41227	NAA10	N-alpha-acetyltransferase 10 OS=Homo sapiens OX=9606 GN=NAA10 PE=1 SV=1	26.459	235	1.02727	0.0388144	0.581926	0.948393
P41235	HNF4A	Hepatocyte nuclear factor 4-alpha OS=Homo sapiens OX=9606 GN=HNF4A PE=1 SV=3	52.785	474	0.732663	-0.448779	0.069841	0.862518
P41240	CSK	Tyrosine-protein kinase CSK OS=Homo sapiens OX=9606 GN=CSK PE=1 SV=1	50.704	450	0.893872	-0.161859	0.359497	0.91897
P41250	GARS1	Glycine--tRNA ligase OS=Homo sapiens OX=9606 GN=GARS1 PE=1 SV=3	83.166	739	0.981262	-0.0272901	0.117137	0.890238
P41252	IARS1	Isoleucine--tRNA ligase, cytoplasmic OS=Homo sapiens OX=9606 GN=IARS1 PE=1 SV=2	144.498	1262	0.986143	-0.0201311	0.725663	1
P41567	EIF1	Eukaryotic translation initiation factor 1 OS=Homo sapiens OX=9606 GN=EIF1 PE=1 SV=1	12.732	113	1.61053	0.687533	0.375007	0.91897
P42025	ACTR1B	Beta-centractin OS=Homo sapiens OX=9606 GN=ACTR1B PE=1 SV=1	42.293	376	0.797329	-0.326752	0.0647028	0.848219
P42126	ECI1	Enoyl-CoA delta isomerase 1, mitochondrial OS=Homo sapiens OX=9606 GN=ECI1 PE=1 SV=1	32.816	302	0.915848	-0.12682	0.00587901	0.715498
P42166	TMPO	Lamina-associated polypeptide 2, isoform alpha OS=Homo sapiens OX=9606 GN=TMPO PE=1 SV=2	75.492	694	0.979181	-0.0303528	0.500076	0.922366
P42167	TMPO	Lamina-associated polypeptide 2, isoforms beta/gamma OS=Homo sapiens OX=9606 GN=TMPO PE=1 SV=2	50.67	454	1.02334	0.0332856	0.43597	0.91897
P42224	STAT1	Signal transducer and activator of transcription 1-alpha/beta OS=Homo sapiens OX=9606 GN=STAT1 PE=1 SV=2	87.335	750	0.832093	-0.265183	0.146669	0.911766
P42285	MTREX	Exosome RNA helicase MTR4 OS=Homo sapiens OX=9606 GN=MTREX PE=1 SV=3	117.805	1042	0.992765	-0.0104753	0.517714	0.924641
P42345	MTOR	Serine/threonine-protein kinase mTOR OS=Homo sapiens OX=9606 GN=MTOR PE=1 SV=1	288.892	2549	0.950251	-0.0736197	0.77288	1
P42677	RPS27	40S ribosomal protein S27 OS=Homo sapiens OX=9606 GN=RPS27 PE=1 SV=3	9.461	84	0.958728	-0.0608068	0.596215	0.953987
P42695	NCAPD3	Condensin-2 complex subunit D3 OS=Homo sapiens OX=9606 GN=NCAPD3 PE=1 SV=2	168.891	1498	0.888861	-0.169971	0.359548	0.91897
P42704	LRPPRC	Leucine-rich PPR motif-containing protein, mitochondrial OS=Homo sapiens OX=9606 GN=LRPPRC PE=1 SV=3	157.905	1394	0.966271	-0.0495004	0.447851	0.91897
P42765	ACAA2	3-ketoacyl-CoA thiolase, mitochondrial OS=Homo sapiens OX=9606 GN=ACAA2 PE=1 SV=2	41.924	397	1.04418	0.0623699	0.804906	1
P42766	RPL35	60S ribosomal protein L35 OS=Homo sapiens OX=9606 GN=RPL35 PE=1 SV=2	14.551	123	0.895232	-0.159667	0.491147	0.919713
P42785	PRCP	Lysosomal Pro-X carboxypeptidase OS=Homo sapiens OX=9606 GN=PRCP PE=1 SV=1	55.8	496	0.828831	-0.27085	0.1676	0.916838
P42858	HTT	Huntingtin OS=Homo sapiens OX=9606 GN=HTT PE=1 SV=2	347.603	3142	0.929032	-0.106199	0.0744283	0.863523
P43034	PAFAH1B1	Platelet-activating factor acetylhydrolase IB subunit beta OS=Homo sapiens OX=9606 GN=PAFAH1B1 PE=1 SV=2	46.638	410	0.995829	-0.00602941	0.959227	1
P43243	MATR3	Matrin-3 OS=Homo sapiens OX=9606 GN=MATR3 PE=1 SV=2	94.623	847	0.940187	-0.0889805	0.0404202	0.843157
P43246	MSH2	DNA mismatch repair protein Msh2 OS=Homo sapiens OX=9606 GN=MSH2 PE=1 SV=1	104.743	934	0.854773	-0.226388	0.128243	0.901675
P43304	GPD2	Glycerol-3-phosphate dehydrogenase, mitochondrial OS=Homo sapiens OX=9606 GN=GPD2 PE=1 SV=3	80.853	727	1.06187	0.0866127	0.0780968	0.874981
P43307	SSR1	Translocon-associated protein subunit alpha OS=Homo sapiens OX=9606 GN=SSR1 PE=1 SV=3	32.235	286	0.906356	-0.14185	0.384659	0.91897
P43487	RANBP1	Ran-specific GTPase-activating protein OS=Homo sapiens OX=9606 GN=RANBP1 PE=1 SV=1	23.31	201	1.02248	0.0320667	0.360691	0.91897
P43490	NAMPT	Nicotinamide phosphoribosyltransferase OS=Homo sapiens OX=9606 GN=NAMPT PE=1 SV=1	55.521	491	0.921032	-0.118676	0.364207	0.91897
P43686	PSMC4	26S proteasome regulatory subunit 6B OS=Homo sapiens OX=9606 GN=PSMC4 PE=1 SV=2	47.366	418	0.955774	-0.0652579	0.216318	0.91897
P43897	TSFM	Elongation factor Ts, mitochondrial OS=Homo sapiens OX=9606 GN=TSFM PE=1 SV=2	35.391	325	1.04742	0.0668412	0.628835	0.967449
P45880	VDAC2	Voltage-dependent anion-selective channel protein 2 OS=Homo sapiens OX=9606 GN=VDAC2 PE=1 SV=2	31.567	294	1.00778	0.0111836	0.918846	1
P45954	ACADSB	Short/branched chain specific acyl-CoA dehydrogenase, mitochondrial OS=Homo sapiens OX=9606 GN=ACADSB PE=1 SV=1	47.485	432	0.94098	-0.087764	0.511023	0.92304
P45973	CBX5	Chromobox protein homolog 5 OS=Homo sapiens OX=9606 GN=CBX5 PE=1 SV=1	22.225	191	1.04551	0.0642029	0.580938	0.948258
P45974	USP5	Ubiquitin carboxyl-terminal hydrolase 5 OS=Homo sapiens OX=9606 GN=USP5 PE=1 SV=2	95.786	858	0.898979	-0.15364	0.154269	0.911766
P46013	MKI67	Proliferation marker protein Ki-67 OS=Homo sapiens OX=9606 GN=MKI67 PE=1 SV=2	358.694	3256	1.05543	0.0778329	0.29757	0.91897
P46060	RANGAP1	Ran GTPase-activating protein 1 OS=Homo sapiens OX=9606 GN=RANGAP1 PE=1 SV=1	63.542	587	1.00433	0.00623296	0.926889	1
P46063	RECQL	ATP-dependent DNA helicase Q1 OS=Homo sapiens OX=9606 GN=RECQL PE=1 SV=3	73.457	649	0.970296	-0.043503	0.644555	0.974245
P46087	NOP2	Probable 28S rRNA (cytosine(4447)-C(5))-methyltransferase OS=Homo sapiens OX=9606 GN=NOP2 PE=1 SV=2	89.302	812	0.902622	-0.147806	0.0691708	0.862518
P46108	CRK	Adapter molecule crk OS=Homo sapiens OX=9606 GN=CRK PE=1 SV=2	33.831	304	1.12928	0.175402	0.436635	0.91897
P46109	CRKL	Crk-like protein OS=Homo sapiens OX=9606 GN=CRKL PE=1 SV=1	33.777	303	0.966234	-0.0495553	0.76735	1
P46199	MTIF2	Translation initiation factor IF-2, mitochondrial OS=Homo sapiens OX=9606 GN=MTIF2 PE=1 SV=2	81.317	727	0.946577	-0.0792085	0.524908	0.9285
P46379	BAG6	Large proline-rich protein BAG6 OS=Homo sapiens OX=9606 GN=BAG6 PE=1 SV=2	119.409	1132	0.888613	-0.170373	0.329613	0.91897
P46459	NSF	Vesicle-fusing ATPase OS=Homo sapiens OX=9606 GN=NSF PE=1 SV=3	82.594	744	0.897064	-0.156717	0.117829	0.890238
P46776	RPL27A	60S ribosomal protein L27a OS=Homo sapiens OX=9606 GN=RPL27A PE=1 SV=2	16.561	148	0.931769	-0.101956	0.383021	0.91897
P46777	RPL5	60S ribosomal protein L5 OS=Homo sapiens OX=9606 GN=RPL5 PE=1 SV=3	34.363	297	1.07981	0.11078	0.549865	0.93549
P46778	RPL21	60S ribosomal protein L21 OS=Homo sapiens OX=9606 GN=RPL21 PE=1 SV=2	18.565	160	0.888289	-0.1709	0.241945	0.91897
P46779	RPL28	60S ribosomal protein L28 OS=Homo sapiens OX=9606 GN=RPL28 PE=1 SV=3	15.748	137	1.05803	0.0813809	0.681848	0.986639
P46781	RPS9	40S ribosomal protein S9 OS=Homo sapiens OX=9606 GN=RPS9 PE=1 SV=3	22.591	194	0.960651	-0.0579155	0.611433	0.959471
P46782	RPS5	40S ribosomal protein S5 OS=Homo sapiens OX=9606 GN=RPS5 PE=1 SV=4	22.876	204	1.00121	0.00175066	0.871942	1
P46783	RPS10	40S ribosomal protein S10 OS=Homo sapiens OX=9606 GN=RPS10 PE=1 SV=1	18.898	165	0.937603	-0.0929512	0.363154	0.91897
P46926	GNPDA1	Glucosamine-6-phosphate isomerase 1 OS=Homo sapiens OX=9606 GN=GNPDA1 PE=1 SV=1	32.669	289	1.09195	0.12691	0.535956	0.933121
P46939	UTRN	Utrophin OS=Homo sapiens OX=9606 GN=UTRN PE=1 SV=2	394.466	3433	0.955594	-0.0655309	0.487828	0.91897
P46940	IQGAP1	Ras GTPase-activating-like protein IQGAP1 OS=Homo sapiens OX=9606 GN=IQGAP1 PE=1 SV=1	189.252	1657	0.953799	-0.0682429	0.239648	0.91897
P46976	GYG1	Glycogenin-1 OS=Homo sapiens OX=9606 GN=GYG1 PE=1 SV=4	39.384	350	0.942982	-0.0846976	0.395391	0.91897
P46977	STT3A	Dolichyl-diphosphooligosaccharide--protein glycosyltransferase subunit STT3A OS=Homo sapiens OX=9606 GN=STT3A PE=1 SV=2	80.53	705	0.825421	-0.276799	0.297641	0.91897
P47755	CAPZA2	F-actin-capping protein subunit alpha-2 OS=Homo sapiens OX=9606 GN=CAPZA2 PE=1 SV=3	32.949	286	1.08711	0.120495	0.230108	0.91897
P47756	CAPZB	F-actin-capping protein subunit beta OS=Homo sapiens OX=9606 GN=CAPZB PE=1 SV=5	30.629	272	1.08232	0.114127	0.291396	0.91897
P47813	EIF1AX	Eukaryotic translation initiation factor 1A, X-chromosomal OS=Homo sapiens OX=9606 GN=EIF1AX PE=1 SV=2	16.46	144	1.12523	0.170216	0.312647	0.91897
P47897	QARS1	Glutamine--tRNA ligase OS=Homo sapiens OX=9606 GN=QARS1 PE=1 SV=1	87.799	775	1.00139	0.0020078	0.961432	1
P47985	UQCRFS1	Cytochrome b-c1 complex subunit Rieske, mitochondrial OS=Homo sapiens OX=9606 GN=UQCRFS1 PE=1 SV=2	29.668	274	1.04578	0.0645768	0.692415	0.99038
P48047	ATP5PO	ATP synthase subunit O, mitochondrial OS=Homo sapiens OX=9606 GN=ATP5PO PE=1 SV=1	23.277	213	0.982949	-0.0248119	0.538228	0.933121
P48147	PREP	Prolyl endopeptidase OS=Homo sapiens OX=9606 GN=PREP PE=1 SV=2	80.7	710	1.06507	0.090951	0.466118	0.91897
P48163	ME1	NADP-dependent malic enzyme OS=Homo sapiens OX=9606 GN=ME1 PE=1 SV=1	64.15	572	1.13262	0.179669	0.286996	0.91897
P48426	PIP4K2A	Phosphatidylinositol 5-phosphate 4-kinase type-2 alpha OS=Homo sapiens OX=9606 GN=PIP4K2A PE=1 SV=2	46.225	406	0.982019	-0.026177	0.806334	1
P48444	ARCN1	Coatomer subunit delta OS=Homo sapiens OX=9606 GN=ARCN1 PE=1 SV=1	57.21	511	1.03182	0.0451886	0.369486	0.91897
P48449	LSS	Lanosterol synthase OS=Homo sapiens OX=9606 GN=LSS PE=1 SV=1	83.309	732	0.941963	-0.086257	0.198952	0.917434
P48506	GCLC	Glutamate--cysteine ligase catalytic subunit OS=Homo sapiens OX=9606 GN=GCLC PE=1 SV=2	72.766	637	0.925155	-0.112232	0.531852	0.932529
P48507	GCLM	Glutamate--cysteine ligase regulatory subunit OS=Homo sapiens OX=9606 GN=GCLM PE=1 SV=1	30.727	274	1.21543	0.281467	0.23258	0.91897
P48556	PSMD8	26S proteasome non-ATPase regulatory subunit 8 OS=Homo sapiens OX=9606 GN=PSMD8 PE=1 SV=2	39.612	350	1.04612	0.0650466	0.676486	0.984158
P48637	GSS	Glutathione synthetase OS=Homo sapiens OX=9606 GN=GSS PE=1 SV=1	52.385	474	1.04688	0.0661011	0.560483	0.936531
P48643	CCT5	T-complex protein 1 subunit epsilon OS=Homo sapiens OX=9606 GN=CCT5 PE=1 SV=1	59.671	541	1.14211	0.191701	0.0806607	0.877071
P48681	NES	Nestin OS=Homo sapiens OX=9606 GN=NES PE=1 SV=2	177.439	1621	1.00755	0.0108454	0.851861	1
P48735	IDH2	Isocitrate dehydrogenase [NADP], mitochondrial OS=Homo sapiens OX=9606 GN=IDH2 PE=1 SV=2	50.909	452	0.912143	-0.132667	0.117231	0.890238
P48739	PITPNB	Phosphatidylinositol transfer protein beta isoform OS=Homo sapiens OX=9606 GN=PITPNB PE=1 SV=2	31.54	271	1.03789	0.0536538	0.618799	0.963745
P48960	ADGRE5	Adhesion G protein-coupled receptor E5 OS=Homo sapiens OX=9606 GN=ADGRE5 PE=1 SV=4	91.869	835	1.00519	0.00746825	0.956136	1
P49189	ALDH9A1	4-trimethylaminobutyraldehyde dehydrogenase OS=Homo sapiens OX=9606 GN=ALDH9A1 PE=1 SV=3	53.802	494	1.00737	0.0105951	0.902384	1
P49207	RPL34	60S ribosomal protein L34 OS=Homo sapiens OX=9606 GN=RPL34 PE=1 SV=3	13.293	117	1.05284	0.0742822	0.727572	1
P49257	LMAN1	Protein ERGIC-53 OS=Homo sapiens OX=9606 GN=LMAN1 PE=1 SV=2	57.549	510	0.920563	-0.119411	0.202444	0.917434
P49321	NASP	Nuclear autoantigenic sperm protein OS=Homo sapiens OX=9606 GN=NASP PE=1 SV=2	85.238	788	0.926503	-0.110132	0.0592629	0.848219
P49327	FASN	Fatty acid synthase OS=Homo sapiens OX=9606 GN=FASN PE=1 SV=3	273.427	2511	1.01562	0.022354	0.295931	0.91897
P49354	FNTA	Protein farnesyltransferase/geranylgeranyltransferase type-1 subunit alpha OS=Homo sapiens OX=9606 GN=FNTA PE=1 SV=1	44.409	379	0.971758	-0.0413313	0.881744	1
P49368	CCT3	T-complex protein 1 subunit gamma OS=Homo sapiens OX=9606 GN=CCT3 PE=1 SV=4	60.534	545	1.0886	0.122471	0.106462	0.890238
P49406	MRPL19	39S ribosomal protein L19, mitochondrial OS=Homo sapiens OX=9606 GN=MRPL19 PE=1 SV=2	33.535	292	0.896802	-0.157139	0.21332	0.917434
P49411	TUFM	Elongation factor Tu, mitochondrial OS=Homo sapiens OX=9606 GN=TUFM PE=1 SV=3	49.875	455	0.9494	-0.0749122	0.233852	0.91897
P49419	ALDH7A1	Alpha-aminoadipic semialdehyde dehydrogenase OS=Homo sapiens OX=9606 GN=ALDH7A1 PE=1 SV=5	58.487	539	0.965595	-0.0505092	0.238624	0.91897
P49458	SRP9	Signal recognition particle 9 kDa protein OS=Homo sapiens OX=9606 GN=SRP9 PE=1 SV=2	10.112	86	1.07473	0.103979	0.320007	0.91897
P49585	PCYT1A	Choline-phosphate cytidylyltransferase A OS=Homo sapiens OX=9606 GN=PCYT1A PE=1 SV=2	41.731	367	0.85775	-0.22137	0.115968	0.890238
P49588	AARS1	Alanine--tRNA ligase, cytoplasmic OS=Homo sapiens OX=9606 GN=AARS1 PE=1 SV=2	106.81	968	1.01825	0.0260868	0.662307	0.979048
P49591	SARS1	Serine--tRNA ligase, cytoplasmic OS=Homo sapiens OX=9606 GN=SARS1 PE=1 SV=3	58.777	514	1.06444	0.0900976	0.411005	0.91897
P49711	CTCF	Transcriptional repressor CTCF OS=Homo sapiens OX=9606 GN=CTCF PE=1 SV=1	82.785	727	1.00262	0.00377516	0.992614	1
P49720	PSMB3	Proteasome subunit beta type-3 OS=Homo sapiens OX=9606 GN=PSMB3 PE=1 SV=2	22.949	205	1.05551	0.0779464	0.577956	0.946371
P49721	PSMB2	Proteasome subunit beta type-2 OS=Homo sapiens OX=9606 GN=PSMB2 PE=1 SV=1	22.836	201	0.97639	-0.034471	0.803894	1
P49736	MCM2	DNA replication licensing factor MCM2 OS=Homo sapiens OX=9606 GN=MCM2 PE=1 SV=4	101.896	904	0.935341	-0.0964352	0.497376	0.922366
P49748	ACADVL	Very long-chain specific acyl-CoA dehydrogenase, mitochondrial OS=Homo sapiens OX=9606 GN=ACADVL PE=1 SV=1	70.39	655	0.913817	-0.130022	0.339996	0.91897
P49750	YLPM1	YLP motif-containing protein 1 OS=Homo sapiens OX=9606 GN=YLPM1 PE=1 SV=4	241.645	2146	1.18136	0.240448	0.1932	0.917434
P49755	TMED10	Transmembrane emp24 domain-containing protein 10 OS=Homo sapiens OX=9606 GN=TMED10 PE=1 SV=2	24.976	219	0.87935	-0.185491	0.182083	0.917434
P49756	RBM25	RNA-binding protein 25 OS=Homo sapiens OX=9606 GN=RBM25 PE=1 SV=3	100.186	843	0.997355	-0.00382064	0.979173	1
P49761	CLK3	Dual specificity protein kinase CLK3 OS=Homo sapiens OX=9606 GN=CLK3 PE=1 SV=3	73.515	638	0.734501	-0.445164	0.1278	0.901675
P49770	EIF2B2	Translation initiation factor eIF-2B subunit beta OS=Homo sapiens OX=9606 GN=EIF2B2 PE=1 SV=3	38.99	351	1.15971	0.213769	0.507011	0.922366
P49773	HINT1	Adenosine 5'-monophosphoramidase HINT1 OS=Homo sapiens OX=9606 GN=HINT1 PE=1 SV=2	13.802	126	1.08221	0.113984	0.0876389	0.877071
P49790	NUP153	Nuclear pore complex protein Nup153 OS=Homo sapiens OX=9606 GN=NUP153 PE=1 SV=2	153.938	1475	1.00903	0.0129645	0.535463	0.933121
P49792	RANBP2	E3 SUMO-protein ligase RanBP2 OS=Homo sapiens OX=9606 GN=RANBP2 PE=1 SV=2	358.199	3224	0.959783	-0.0592195	0.263294	0.91897
P49821	NDUFV1	NADH dehydrogenase [ubiquinone] flavoprotein 1, mitochondrial OS=Homo sapiens OX=9606 GN=NDUFV1 PE=1 SV=4	50.817	464	1.13342	0.180678	0.238837	0.91897
P49902	NT5C2	Cytosolic purine 5'-nucleotidase OS=Homo sapiens OX=9606 GN=NT5C2 PE=1 SV=1	64.97	561	0.997983	-0.0029128	0.987567	1
P49903	SEPHS1	Selenide, water dikinase 1 OS=Homo sapiens OX=9606 GN=SEPHS1 PE=1 SV=2	42.911	392	1.0245	0.0349207	0.174027	0.917434
P49915	GMPS	GMP synthase [glutamine-hydrolyzing] OS=Homo sapiens OX=9606 GN=GMPS PE=1 SV=1	76.715	693	0.950996	-0.0724888	0.430748	0.91897
P49916	LIG3	DNA ligase 3 OS=Homo sapiens OX=9606 GN=LIG3 PE=1 SV=2	112.907	1009	0.898536	-0.154351	0.372038	0.91897
P49959	MRE11	Double-strand break repair protein MRE11 OS=Homo sapiens OX=9606 GN=MRE11 PE=1 SV=3	80.593	708	0.937504	-0.0931034	0.396124	0.91897
P50135	HNMT	Histamine N-methyltransferase OS=Homo sapiens OX=9606 GN=HNMT PE=1 SV=1	33.295	292	0.897134	-0.156605	0.117007	0.890238
P50213	IDH3A	Isocitrate dehydrogenase [NAD] subunit alpha, mitochondrial OS=Homo sapiens OX=9606 GN=IDH3A PE=1 SV=1	39.592	366	0.941165	-0.0874807	0.680657	0.986307
P50225	SULT1A1	Sulfotransferase 1A1 OS=Homo sapiens OX=9606 GN=SULT1A1 PE=1 SV=3	34.165	295	1.02754	0.0391917	0.878807	1
P50281	MMP14	Matrix metalloproteinase-14 OS=Homo sapiens OX=9606 GN=MMP14 PE=1 SV=3	65.894	582	0.882331	-0.180608	0.381972	0.91897
P50336	PPOX	Protoporphyrinogen oxidase OS=Homo sapiens OX=9606 GN=PPOX PE=1 SV=1	50.765	477	0.910636	-0.135053	0.134857	0.906773
P50395	GDI2	Rab GDP dissociation inhibitor beta OS=Homo sapiens OX=9606 GN=GDI2 PE=1 SV=2	50.663	445	1.05004	0.0704418	0.543951	0.93549
P50402	EMD	Emerin OS=Homo sapiens OX=9606 GN=EMD PE=1 SV=1	28.994	254	1.22925	0.297779	0.253275	0.91897
P50416	CPT1A	Carnitine O-palmitoyltransferase 1, liver isoform OS=Homo sapiens OX=9606 GN=CPT1A PE=1 SV=2	88.368	773	0.98586	-0.0205452	0.895888	1
P50440	GATM	Glycine amidinotransferase, mitochondrial OS=Homo sapiens OX=9606 GN=GATM PE=1 SV=1	48.455	423	1.12655	0.171907	0.492097	0.919713
P50454	SERPINH1	Serpin H1 OS=Homo sapiens OX=9606 GN=SERPINH1 PE=1 SV=2	46.441	418	0.940182	-0.0889882	0.167301	0.916838
P50502	ST13	Hsc70-interacting protein OS=Homo sapiens OX=9606 GN=ST13 PE=1 SV=2	41.332	369	1.0039	0.0056212	0.964906	1
P50552	VASP	Vasodilator-stimulated phosphoprotein OS=Homo sapiens OX=9606 GN=VASP PE=1 SV=3	39.83	380	1.06706	0.0936473	0.750024	1
P50570	DNM2	Dynamin-2 OS=Homo sapiens OX=9606 GN=DNM2 PE=1 SV=2	98.064	870	0.989337	-0.0154655	0.831107	1
P50748	KNTC1	Kinetochore-associated protein 1 OS=Homo sapiens OX=9606 GN=KNTC1 PE=1 SV=1	250.749	2209	0.826413	-0.275066	0.201252	0.917434
P50895	BCAM	Basal cell adhesion molecule OS=Homo sapiens OX=9606 GN=BCAM PE=1 SV=2	67.405	628	0.97289	-0.0396507	0.696154	0.992676
P50897	PPT1	Palmitoyl-protein thioesterase 1 OS=Homo sapiens OX=9606 GN=PPT1 PE=1 SV=1	34.194	306	0.988103	-0.0172674	0.906301	1
P50914	RPL14	60S ribosomal protein L14 OS=Homo sapiens OX=9606 GN=RPL14 PE=1 SV=4	23.432	215	1.33287	0.414531	0.283995	0.91897
P50990	CCT8	T-complex protein 1 subunit theta OS=Homo sapiens OX=9606 GN=CCT8 PE=1 SV=4	59.621	548	1.12087	0.164617	0.0398634	0.843157
P50991	CCT4	T-complex protein 1 subunit delta OS=Homo sapiens OX=9606 GN=CCT4 PE=1 SV=4	57.924	539	1.14972	0.201277	0.0937128	0.877071
P50995	ANXA11	Annexin A11 OS=Homo sapiens OX=9606 GN=ANXA11 PE=1 SV=1	54.39	505	1.00937	0.013459	0.862433	1
P51003	PAPOLA	Poly(A) polymerase alpha OS=Homo sapiens OX=9606 GN=PAPOLA PE=1 SV=4	82.843	745	0.996967	-0.004382	0.980616	1
P51114	FXR1	RNA-binding protein FXR1 OS=Homo sapiens OX=9606 GN=FXR1 PE=1 SV=3	69.721	621	1.0486	0.0684673	0.0261384	0.821983
P51116	FXR2	RNA-binding protein FXR2 OS=Homo sapiens OX=9606 GN=FXR2 PE=1 SV=2	74.223	673	1.00011	0.000165161	0.999297	1
P51148	RAB5C	Ras-related protein Rab-5C OS=Homo sapiens OX=9606 GN=RAB5C PE=1 SV=2	23.483	216	0.958307	-0.06144	0.170281	0.917434
P51149	RAB7A	Ras-related protein Rab-7a OS=Homo sapiens OX=9606 GN=RAB7A PE=1 SV=1	23.49	207	0.935807	-0.0957169	0.157092	0.911766
P51398	DAP3	28S ribosomal protein S29, mitochondrial OS=Homo sapiens OX=9606 GN=DAP3 PE=1 SV=1	45.566	398	0.960395	-0.0582997	0.757208	1
P51452	DUSP3	Dual specificity protein phosphatase 3 OS=Homo sapiens OX=9606 GN=DUSP3 PE=1 SV=1	20.478	185	0.960012	-0.0588761	0.555655	0.936531
P51532	SMARCA4	Transcription activator BRG1 OS=Homo sapiens OX=9606 GN=SMARCA4 PE=1 SV=2	184.646	1647	0.990648	-0.0135562	0.935125	1
P51570	GALK1	Galactokinase OS=Homo sapiens OX=9606 GN=GALK1 PE=1 SV=1	42.272	392	0.828014	-0.272274	0.233115	0.91897
P51571	SSR4	Translocon-associated protein subunit delta OS=Homo sapiens OX=9606 GN=SSR4 PE=1 SV=1	18.999	173	1.03443	0.0488307	0.770088	1
P51572	BCAP31	B-cell receptor-associated protein 31 OS=Homo sapiens OX=9606 GN=BCAP31 PE=1 SV=3	27.992	246	0.868186	-0.203923	0.361339	0.91897
P51610	HCFC1	Host cell factor 1 OS=Homo sapiens OX=9606 GN=HCFC1 PE=1 SV=2	208.732	2035	1.06405	0.0895618	0.518112	0.924641
P51648	ALDH3A2	Aldehyde dehydrogenase family 3 member A2 OS=Homo sapiens OX=9606 GN=ALDH3A2 PE=1 SV=1	54.848	485	0.997148	-0.0041198	0.907621	1
P51649	ALDH5A1	Succinate-semialdehyde dehydrogenase, mitochondrial OS=Homo sapiens OX=9606 GN=ALDH5A1 PE=1 SV=2	57.215	535	0.937952	-0.0924143	0.370946	0.91897
P51654	GPC3	Glypican-3 OS=Homo sapiens OX=9606 GN=GPC3 PE=1 SV=1	65.563	580	0.871244	-0.198851	0.196628	0.917434
P51659	HSD17B4	Peroxisomal multifunctional enzyme type 2 OS=Homo sapiens OX=9606 GN=HSD17B4 PE=1 SV=3	79.686	736	1.02415	0.0344217	0.601216	0.953987
P51665	PSMD7	26S proteasome non-ATPase regulatory subunit 7 OS=Homo sapiens OX=9606 GN=PSMD7 PE=1 SV=2	37.025	324	1.03767	0.0533489	0.811151	1
P51812	RPS6KA3	Ribosomal protein S6 kinase alpha-3 OS=Homo sapiens OX=9606 GN=RPS6KA3 PE=1 SV=1	83.736	740	0.92304	-0.115536	0.228483	0.91897
P51858	HDGF	Hepatoma-derived growth factor OS=Homo sapiens OX=9606 GN=HDGF PE=1 SV=1	26.788	240	1.08177	0.113394	0.0137013	0.737732
P51948	MNAT1	CDK-activating kinase assembly factor MAT1 OS=Homo sapiens OX=9606 GN=MNAT1 PE=1 SV=1	35.823	309	1.04807	0.0677333	0.355328	0.91897
P51970	NDUFA8	NADH dehydrogenase [ubiquinone] 1 alpha subcomplex subunit 8 OS=Homo sapiens OX=9606 GN=NDUFA8 PE=1 SV=3	20.105	172	0.922657	-0.116134	0.2328	0.91897
P51991	HNRNPA3	Heterogeneous nuclear ribonucleoprotein A3 OS=Homo sapiens OX=9606 GN=HNRNPA3 PE=1 SV=2	39.595	378	1.05133	0.0722181	0.124959	0.898464
P52209	PGD	6-phosphogluconate dehydrogenase, decarboxylating OS=Homo sapiens OX=9606 GN=PGD PE=1 SV=3	53.14	483	1.03169	0.045012	0.535974	0.933121
P52272	HNRNPM	Heterogeneous nuclear ribonucleoprotein M OS=Homo sapiens OX=9606 GN=HNRNPM PE=1 SV=3	77.516	730	0.914501	-0.128943	0.143779	0.908367
P52292	KPNA2	Importin subunit alpha-1 OS=Homo sapiens OX=9606 GN=KPNA2 PE=1 SV=1	57.862	529	1.09173	0.126617	0.125786	0.898942
P52294	KPNA1	Importin subunit alpha-5 OS=Homo sapiens OX=9606 GN=KPNA1 PE=1 SV=3	60.222	538	0.99669	-0.00478261	0.9734	1
P52434	POLR2H	DNA-directed RNA polymerases I, II, and III subunit RPABC3 OS=Homo sapiens OX=9606 GN=POLR2H PE=1 SV=4	17.143	150	0.7386	-0.437136	0.179829	0.917434
P52565	ARHGDIA	Rho GDP-dissociation inhibitor 1 OS=Homo sapiens OX=9606 GN=ARHGDIA PE=1 SV=3	23.207	204	1.03577	0.0507005	0.815522	1
P52597	HNRNPF	Heterogeneous nuclear ribonucleoprotein F OS=Homo sapiens OX=9606 GN=HNRNPF PE=1 SV=3	45.672	415	0.981247	-0.0273115	0.835303	1
P52655	GTF2A1	Transcription initiation factor IIA subunit 1 OS=Homo sapiens OX=9606 GN=GTF2A1 PE=1 SV=1	41.514	376	0.957975	-0.0619396	0.477555	0.91897
P52701	MSH6	DNA mismatch repair protein Msh6 OS=Homo sapiens OX=9606 GN=MSH6 PE=1 SV=2	152.786	1360	0.962962	-0.0544496	0.725224	1
P52732	KIF11	Kinesin-like protein KIF11 OS=Homo sapiens OX=9606 GN=KIF11 PE=1 SV=2	119.159	1056	1.03928	0.0555849	0.837345	1
P52735	VAV2	Guanine nucleotide exchange factor VAV2 OS=Homo sapiens OX=9606 GN=VAV2 PE=1 SV=2	101.289	878	0.944798	-0.0819223	0.566781	0.937673
P52788	SMS	Spermine synthase OS=Homo sapiens OX=9606 GN=SMS PE=1 SV=2	41.268	366	1.24116	0.311693	0.24081	0.91897
P52815	MRPL12	39S ribosomal protein L12, mitochondrial OS=Homo sapiens OX=9606 GN=MRPL12 PE=1 SV=2	21.348	198	0.964763	-0.0517541	0.202512	0.917434
P52888	THOP1	Thimet oligopeptidase OS=Homo sapiens OX=9606 GN=THOP1 PE=1 SV=2	78.84	689	1.01413	0.0202443	0.864664	1
P52907	CAPZA1	F-actin-capping protein subunit alpha-1 OS=Homo sapiens OX=9606 GN=CAPZA1 PE=1 SV=3	32.923	286	1.07458	0.103771	0.189032	0.917434
P52948	NUP98	Nuclear pore complex protein Nup98-Nup96 OS=Homo sapiens OX=9606 GN=NUP98 PE=1 SV=4	197.579	1817	1.08173	0.113338	0.431831	0.91897
P53007	SLC25A1	Tricarboxylate transport protein, mitochondrial OS=Homo sapiens OX=9606 GN=SLC25A1 PE=1 SV=2	34.013	311	1.0213	0.0304001	0.811028	1
P53041	PPP5C	Serine/threonine-protein phosphatase 5 OS=Homo sapiens OX=9606 GN=PPP5C PE=1 SV=1	56.879	499	1.1355	0.183323	0.191711	0.917434
P53396	ACLY	ATP-citrate synthase OS=Homo sapiens OX=9606 GN=ACLY PE=1 SV=3	120.839	1101	0.937354	-0.0933348	0.180398	0.917434
P53597	SUCLG1	Succinate--CoA ligase [ADP/GDP-forming] subunit alpha, mitochondrial OS=Homo sapiens OX=9606 GN=SUCLG1 PE=1 SV=4	36.25	346	1.0528	0.0742284	0.0716358	0.862769
P53602	MVD	Diphosphomevalonate decarboxylase OS=Homo sapiens OX=9606 GN=MVD PE=1 SV=1	43.405	400	0.950224	-0.07366	0.0859405	0.877071
P53618	COPB1	Coatomer subunit beta OS=Homo sapiens OX=9606 GN=COPB1 PE=1 SV=3	107.142	953	0.985926	-0.0204483	0.626539	0.967449
P53621	COPA	Coatomer subunit alpha OS=Homo sapiens OX=9606 GN=COPA PE=1 SV=2	138.346	1224	0.948955	-0.0755883	0.214847	0.91897
P53634	CTSC	Dipeptidyl peptidase 1 OS=Homo sapiens OX=9606 GN=CTSC PE=1 SV=2	51.854	463	1.1374	0.185746	0.362157	0.91897
P53680	AP2S1	AP-2 complex subunit sigma OS=Homo sapiens OX=9606 GN=AP2S1 PE=1 SV=2	17.018	142	0.807854	-0.307834	0.162777	0.91464
P53985	SLC16A1	Monocarboxylate transporter 1 OS=Homo sapiens OX=9606 GN=SLC16A1 PE=1 SV=3	53.944	500	1.14158	0.191035	0.120574	0.891246
P53990	IST1	IST1 homolog OS=Homo sapiens OX=9606 GN=IST1 PE=1 SV=1	39.751	364	0.931165	-0.102891	0.51429	0.924641
P53992	SEC24C	Protein transport protein Sec24C OS=Homo sapiens OX=9606 GN=SEC24C PE=1 SV=3	118.325	1094	1.05692	0.0798688	0.565732	0.937673
P53999	SUB1	Activated RNA polymerase II transcriptional coactivator p15 OS=Homo sapiens OX=9606 GN=SUB1 PE=1 SV=3	14.395	127	1.06673	0.0931893	0.151241	0.911766
P54136	RARS1	Arginine--tRNA ligase, cytoplasmic OS=Homo sapiens OX=9606 GN=RARS1 PE=1 SV=2	75.379	660	0.997464	-0.00366361	0.953352	1
P54577	YARS1	Tyrosine--tRNA ligase, cytoplasmic OS=Homo sapiens OX=9606 GN=YARS1 PE=1 SV=4	59.143	528	1.00573	0.00824199	0.887973	1
P54578	USP14	Ubiquitin carboxyl-terminal hydrolase 14 OS=Homo sapiens OX=9606 GN=USP14 PE=1 SV=3	56.069	494	1.03086	0.0438421	0.714233	0.995903
P54619	PRKAG1	5'-AMP-activated protein kinase subunit gamma-1 OS=Homo sapiens OX=9606 GN=PRKAG1 PE=1 SV=1	37.579	331	0.867425	-0.205188	0.280872	0.91897
P54652	HSPA2	Heat shock-related 70 kDa protein 2 OS=Homo sapiens OX=9606 GN=HSPA2 PE=1 SV=1	70.021	639	0.951268	-0.0720756	0.559769	0.936531
P54687	BCAT1	Branched-chain-amino-acid aminotransferase, cytosolic OS=Homo sapiens OX=9606 GN=BCAT1 PE=1 SV=3	42.966	386	1.47257	0.558339	0.0831094	0.877071
P54709	ATP1B3	Sodium/potassium-transporting ATPase subunit beta-3 OS=Homo sapiens OX=9606 GN=ATP1B3 PE=1 SV=1	31.513	279	0.965881	-0.050082	0.724014	1
P54727	RAD23B	UV excision repair protein RAD23 homolog B OS=Homo sapiens OX=9606 GN=RAD23B PE=1 SV=1	43.171	409	1.04952	0.0697255	0.208616	0.917434
P54760	EPHB4	Ephrin type-B receptor 4 OS=Homo sapiens OX=9606 GN=EPHB4 PE=1 SV=2	108.27	987	1.05309	0.0746349	0.531206	0.932
P54819	AK2	Adenylate kinase 2, mitochondrial OS=Homo sapiens OX=9606 GN=AK2 PE=1 SV=2	26.478	239	0.932232	-0.101239	0.132313	0.904041
P54886	ALDH18A1	Delta-1-pyrroline-5-carboxylate synthase OS=Homo sapiens OX=9606 GN=ALDH18A1 PE=1 SV=2	87.302	795	0.940022	-0.0892342	0.403413	0.91897
P54920	NAPA	Alpha-soluble NSF attachment protein OS=Homo sapiens OX=9606 GN=NAPA PE=1 SV=3	33.233	295	1.0496	0.0698391	0.215204	0.91897
P55010	EIF5	Eukaryotic translation initiation factor 5 OS=Homo sapiens OX=9606 GN=EIF5 PE=1 SV=2	49.223	431	1.41321	0.498981	0.174485	0.917434
P55011	SLC12A2	Solute carrier family 12 member 2 OS=Homo sapiens OX=9606 GN=SLC12A2 PE=1 SV=1	131.447	1212	0.981386	-0.0271073	0.698711	0.993979
P55036	PSMD4	26S proteasome non-ATPase regulatory subunit 4 OS=Homo sapiens OX=9606 GN=PSMD4 PE=1 SV=1	40.737	377	1.05857	0.0821191	0.545748	0.93549
P55039	DRG2	Developmentally-regulated GTP-binding protein 2 OS=Homo sapiens OX=9606 GN=DRG2 PE=1 SV=1	40.746	364	0.722664	-0.468603	0.351742	0.91897
P55060	CSE1L	Exportin-2 OS=Homo sapiens OX=9606 GN=CSE1L PE=1 SV=3	110.417	971	0.957261	-0.0630157	0.59544	0.953987
P55072	VCP	Transitional endoplasmic reticulum ATPase OS=Homo sapiens OX=9606 GN=VCP PE=1 SV=4	89.322	806	1.08692	0.120245	0.382076	0.91897
P55081	MFAP1	Microfibrillar-associated protein 1 OS=Homo sapiens OX=9606 GN=MFAP1 PE=1 SV=2	51.958	439	1.04831	0.0680717	0.558937	0.936531
P55084	HADHB	Trifunctional enzyme subunit beta, mitochondrial OS=Homo sapiens OX=9606 GN=HADHB PE=1 SV=3	51.294	474	0.929948	-0.104778	0.0185289	0.751707
P55145	MANF	Mesencephalic astrocyte-derived neurotrophic factor OS=Homo sapiens OX=9606 GN=MANF PE=1 SV=3	20.7	182	1.00733	0.0105305	0.934213	1
P55157	MTTP	Microsomal triglyceride transfer protein large subunit OS=Homo sapiens OX=9606 GN=MTTP PE=1 SV=1	99.351	894	0.942218	-0.0858668	0.162259	0.91464
P55196	AFDN	Afadin OS=Homo sapiens OX=9606 GN=AFDN PE=1 SV=3	206.804	1824	1.0085	0.0122155	0.863266	1
P55209	NAP1L1	Nucleosome assembly protein 1-like 1 OS=Homo sapiens OX=9606 GN=NAP1L1 PE=1 SV=1	45.374	391	1.0152	0.0217612	0.589079	0.953551
P55263	ADK	Adenosine kinase OS=Homo sapiens OX=9606 GN=ADK PE=1 SV=2	40.545	362	0.896924	-0.156942	0.341883	0.91897
P55265	ADAR	Double-stranded RNA-specific adenosine deaminase OS=Homo sapiens OX=9606 GN=ADAR PE=1 SV=4	136.066	1226	0.955752	-0.0652913	0.371252	0.91897
P55327	TPD52	Tumor protein D52 OS=Homo sapiens OX=9606 GN=TPD52 PE=1 SV=2	24.327	224	1.02508	0.0357347	0.653161	0.975168
P55735	SEC13	Protein SEC13 homolog OS=Homo sapiens OX=9606 GN=SEC13 PE=1 SV=3	35.541	322	1.09411	0.129752	0.120777	0.891246
P55769	SNU13	NHP2-like protein 1 OS=Homo sapiens OX=9606 GN=SNU13 PE=1 SV=3	14.174	128	0.930853	-0.103374	0.433499	0.91897
P55786	NPEPPS	Puromycin-sensitive aminopeptidase OS=Homo sapiens OX=9606 GN=NPEPPS PE=1 SV=2	103.276	919	1.04	0.0565804	0.164804	0.916838
P55809	OXCT1	Succinyl-CoA:3-ketoacid coenzyme A transferase 1, mitochondrial OS=Homo sapiens OX=9606 GN=OXCT1 PE=1 SV=1	56.158	520	0.920512	-0.119491	0.288911	0.91897
P55884	EIF3B	Eukaryotic translation initiation factor 3 subunit B OS=Homo sapiens OX=9606 GN=EIF3B PE=1 SV=3	92.482	814	1.08803	0.121717	0.158188	0.911766
P55957	BID	BH3-interacting domain death agonist OS=Homo sapiens OX=9606 GN=BID PE=1 SV=1	21.995	195	0.987129	-0.0186891	0.871384	1
P56134	ATP5MF	ATP synthase subunit f, mitochondrial OS=Homo sapiens OX=9606 GN=ATP5MF PE=1 SV=3	10.918	94	1.01538	0.0220202	0.55831	0.936531
P56182	RRP1	Ribosomal RNA processing protein 1 homolog A OS=Homo sapiens OX=9606 GN=RRP1 PE=1 SV=1	52.839	461	0.938502	-0.0915679	0.166691	0.916838
P56192	MARS1	Methionine--tRNA ligase, cytoplasmic OS=Homo sapiens OX=9606 GN=MARS1 PE=1 SV=2	101.116	900	1.06372	0.0891206	0.118026	0.890238
P56199	ITGA1	Integrin alpha-1 OS=Homo sapiens OX=9606 GN=ITGA1 PE=1 SV=2	130.848	1179	0.885441	-0.175532	0.0255637	0.821983
P56385	ATP5ME	ATP synthase subunit e, mitochondrial OS=Homo sapiens OX=9606 GN=ATP5ME PE=1 SV=2	7.933	69	1.01253	0.0179677	0.548366	0.93549
P56537	EIF6	Eukaryotic translation initiation factor 6 OS=Homo sapiens OX=9606 GN=EIF6 PE=1 SV=1	26.599	245	0.963013	-0.0543722	0.309983	0.91897
P56937	HSD17B7	3-keto-steroid reductase/17-beta-hydroxysteroid dehydrogenase 7 OS=Homo sapiens OX=9606 GN=HSD17B7 PE=1 SV=1	38.206	341	1.23078	0.299575	0.537205	0.933121
P57088	TMEM33	Transmembrane protein 33 OS=Homo sapiens OX=9606 GN=TMEM33 PE=1 SV=2	27.978	247	1.01665	0.023818	0.708123	0.995903
P57105	SYNJ2BP	Synaptojanin-2-binding protein OS=Homo sapiens OX=9606 GN=SYNJ2BP PE=1 SV=2	15.928	145	0.969728	-0.0443482	0.614435	0.959916
P57678	GEMIN4	Gem-associated protein 4 OS=Homo sapiens OX=9606 GN=GEMIN4 PE=1 SV=2	120.037	1058	0.825361	-0.276903	0.366896	0.91897
P57740	NUP107	Nuclear pore complex protein Nup107 OS=Homo sapiens OX=9606 GN=NUP107 PE=1 SV=1	106.374	925	0.940915	-0.0878638	0.352491	0.91897
P57764	GSDMD	Gasdermin-D OS=Homo sapiens OX=9606 GN=GSDMD PE=1 SV=1	52.801	484	1.08709	0.120468	0.667228	0.980346
P57772	EEFSEC	Selenocysteine-specific elongation factor OS=Homo sapiens OX=9606 GN=EEFSEC PE=1 SV=4	65.305	596	0.874566	-0.193361	0.615414	0.960452
P58107	EPPK1	Epiplakin OS=Homo sapiens OX=9606 GN=EPPK1 PE=1 SV=3	555.658	5088	0.817143	-0.291339	0.226151	0.91897
P58546	MTPN	Myotrophin OS=Homo sapiens OX=9606 GN=MTPN PE=1 SV=2	12.895	118	1.20309	0.266744	0.342613	0.91897
P59998	ARPC4	Actin-related protein 2/3 complex subunit 4 OS=Homo sapiens OX=9606 GN=ARPC4 PE=1 SV=3	19.667	168	1.13437	0.181886	0.175071	0.917434
P60174	TPI1	Triosephosphate isomerase OS=Homo sapiens OX=9606 GN=TPI1 PE=1 SV=4	26.669	249	0.96458	-0.0520274	0.54367	0.93549
P60228	EIF3E	Eukaryotic translation initiation factor 3 subunit E OS=Homo sapiens OX=9606 GN=EIF3E PE=1 SV=1	52.221	445	0.974908	-0.0366622	0.456175	0.91897
P60468	SEC61B	Protein transport protein Sec61 subunit beta OS=Homo sapiens OX=9606 GN=SEC61B PE=1 SV=2	9.974	96	1.04168	0.0589112	0.506547	0.922366
P60660	MYL6	Myosin light polypeptide 6 OS=Homo sapiens OX=9606 GN=MYL6 PE=1 SV=2	16.93	151	0.967621	-0.0474854	0.601763	0.953987
P60709	ACTB	Actin, cytoplasmic 1 OS=Homo sapiens OX=9606 GN=ACTB PE=1 SV=1	41.737	375	0.935831	-0.0956801	0.283127	0.91897
P60842	EIF4A1	Eukaryotic initiation factor 4A-I OS=Homo sapiens OX=9606 GN=EIF4A1 PE=1 SV=1	46.154	406	0.922799	-0.115911	0.165265	0.916838
P60891	PRPS1	Ribose-phosphate pyrophosphokinase 1 OS=Homo sapiens OX=9606 GN=PRPS1 PE=1 SV=2	34.834	318	1.19989	0.262903	0.0170828	0.737732
P60900	PSMA6	Proteasome subunit alpha type-6 OS=Homo sapiens OX=9606 GN=PSMA6 PE=1 SV=1	27.399	246	1.01724	0.0246644	0.770683	1
P60903	S100A10	Protein S100-A10 OS=Homo sapiens OX=9606 GN=S100A10 PE=1 SV=2	11.203	97	0.998895	-0.0015952	0.984659	1
P60953	CDC42	Cell division control protein 42 homolog OS=Homo sapiens OX=9606 GN=CDC42 PE=1 SV=2	21.259	191	1.47975	0.565355	0.265954	0.91897
P60981	DSTN	Destrin OS=Homo sapiens OX=9606 GN=DSTN PE=1 SV=3	18.506	165	1.04126	0.058332	0.244983	0.91897
P61006	RAB8A	Ras-related protein Rab-8A OS=Homo sapiens OX=9606 GN=RAB8A PE=1 SV=1	23.668	207	0.937475	-0.0931479	0.142949	0.908367
P61009	SPCS3	Signal peptidase complex subunit 3 OS=Homo sapiens OX=9606 GN=SPCS3 PE=1 SV=1	20.313	180	0.941077	-0.0876158	0.761043	1
P61011	SRP54	Signal recognition particle subunit SRP54 OS=Homo sapiens OX=9606 GN=SRP54 PE=1 SV=1	55.705	504	1.01782	0.025489	0.891363	1
P61019	RAB2A	Ras-related protein Rab-2A OS=Homo sapiens OX=9606 GN=RAB2A PE=1 SV=1	23.546	212	0.998169	-0.00264471	0.629364	0.967449
P61020	RAB5B	Ras-related protein Rab-5B OS=Homo sapiens OX=9606 GN=RAB5B PE=1 SV=1	23.707	215	0.917537	-0.124162	0.362251	0.91897
P61026	RAB10	Ras-related protein Rab-10 OS=Homo sapiens OX=9606 GN=RAB10 PE=1 SV=1	22.541	200	1.00079	0.00113555	0.986657	1
P61081	UBE2M	NEDD8-conjugating enzyme Ubc12 OS=Homo sapiens OX=9606 GN=UBE2M PE=1 SV=1	20.9	183	1.13461	0.18219	0.0215192	0.78259
P61086	UBE2K	Ubiquitin-conjugating enzyme E2 K OS=Homo sapiens OX=9606 GN=UBE2K PE=1 SV=3	22.407	200	1.03788	0.0536445	0.696729	0.993028
P61088	UBE2N	Ubiquitin-conjugating enzyme E2 N OS=Homo sapiens OX=9606 GN=UBE2N PE=1 SV=1	17.138	152	1.03397	0.0481907	0.103727	0.890238
P61106	RAB14	Ras-related protein Rab-14 OS=Homo sapiens OX=9606 GN=RAB14 PE=1 SV=4	23.897	215	1.02627	0.037416	0.651531	0.975168
P61158	ACTR3	Actin-related protein 3 OS=Homo sapiens OX=9606 GN=ACTR3 PE=1 SV=3	47.371	418	1.03798	0.0537768	0.282828	0.91897
P61160	ACTR2	Actin-related protein 2 OS=Homo sapiens OX=9606 GN=ACTR2 PE=1 SV=1	44.761	394	1.05009	0.0705188	0.180743	0.917434
P61163	ACTR1A	Alpha-centractin OS=Homo sapiens OX=9606 GN=ACTR1A PE=1 SV=1	42.614	376	0.904787	-0.144351	0.0110079	0.715498
P61201	COPS2	COP9 signalosome complex subunit 2 OS=Homo sapiens OX=9606 GN=COPS2 PE=1 SV=1	51.597	443	0.956726	-0.0638217	0.054959	0.843157
P61221	ABCE1	ATP-binding cassette sub-family E member 1 OS=Homo sapiens OX=9606 GN=ABCE1 PE=1 SV=1	67.314	599	0.9228	-0.115911	0.468676	0.91897
P61224	RAP1B	Ras-related protein Rap-1b OS=Homo sapiens OX=9606 GN=RAP1B PE=1 SV=1	20.825	184	1.01724	0.0246591	0.751357	1
P61247	RPS3A	40S ribosomal protein S3a OS=Homo sapiens OX=9606 GN=RPS3A PE=1 SV=2	29.945	264	1.0241	0.0343598	0.306785	0.91897
P61289	PSME3	Proteasome activator complex subunit 3 OS=Homo sapiens OX=9606 GN=PSME3 PE=1 SV=1	29.506	254	1.10678	0.146367	0.204522	0.917434
P61313	RPL15	60S ribosomal protein L15 OS=Homo sapiens OX=9606 GN=RPL15 PE=1 SV=2	24.146	204	0.929429	-0.105583	0.422228	0.91897
P61326	MAGOH	Protein mago nashi homolog OS=Homo sapiens OX=9606 GN=MAGOH PE=1 SV=1	17.164	146	0.981354	-0.0271549	0.377158	0.91897
P61353	RPL27	60S ribosomal protein L27 OS=Homo sapiens OX=9606 GN=RPL27 PE=1 SV=2	15.798	136	0.9755	-0.0357864	0.83576	1
P61421	ATP6V0D1	V-type proton ATPase subunit d 1 OS=Homo sapiens OX=9606 GN=ATP6V0D1 PE=1 SV=1	40.329	351	0.941455	-0.0870355	0.134398	0.906773
P61457	PCBD1	Pterin-4-alpha-carbinolamine dehydratase OS=Homo sapiens OX=9606 GN=PCBD1 PE=1 SV=2	12	104	0.994385	-0.00812293	0.817038	1
P61513	RPL37A	60S ribosomal protein L37a OS=Homo sapiens OX=9606 GN=RPL37A PE=1 SV=2	10.275	92	1.56177	0.643179	0.262679	0.91897
P61586	RHOA	Transforming protein RhoA OS=Homo sapiens OX=9606 GN=RHOA PE=1 SV=1	21.768	193	1.11215	0.153357	0.334575	0.91897
P61604	HSPE1	10 kDa heat shock protein, mitochondrial OS=Homo sapiens OX=9606 GN=HSPE1 PE=1 SV=2	10.932	102	1.01709	0.0244544	0.439755	0.91897
P61619	SEC61A1	Protein transport protein Sec61 subunit alpha isoform 1 OS=Homo sapiens OX=9606 GN=SEC61A1 PE=1 SV=2	52.265	476	0.884817	-0.176549	0.244741	0.91897
P61758	VBP1	Prefoldin subunit 3 OS=Homo sapiens OX=9606 GN=VBP1 PE=1 SV=4	22.626	197	0.976134	-0.034849	0.448147	0.91897
P61769	B2M	Beta-2-microglobulin OS=Homo sapiens OX=9606 GN=B2M PE=1 SV=1	13.715	119	1.1073	0.147048	0.76961	1
P61803	DAD1	Dolichyl-diphosphooligosaccharide--protein glycosyltransferase subunit DAD1 OS=Homo sapiens OX=9606 GN=DAD1 PE=1 SV=3	12.497	113	0.898484	-0.154435	0.373798	0.91897
P61923	COPZ1	Coatomer subunit zeta-1 OS=Homo sapiens OX=9606 GN=COPZ1 PE=1 SV=1	20.198	177	1.00377	0.00542881	0.95869	1
P61960	UFM1	Ubiquitin-fold modifier 1 OS=Homo sapiens OX=9606 GN=UFM1 PE=1 SV=1	9.118	85	0.97158	-0.0415951	0.758048	1
P61964	WDR5	WD repeat-containing protein 5 OS=Homo sapiens OX=9606 GN=WDR5 PE=1 SV=1	36.588	334	1.11313	0.154625	0.230486	0.91897
P61970	NUTF2	Nuclear transport factor 2 OS=Homo sapiens OX=9606 GN=NUTF2 PE=1 SV=1	14.478	127	1.0457	0.064469	0.673287	0.981836
P61978	HNRNPK	Heterogeneous nuclear ribonucleoprotein K OS=Homo sapiens OX=9606 GN=HNRNPK PE=1 SV=1	50.976	463	0.993901	-0.00882587	0.913073	1
P61981	YWHAG	14-3-3 protein gamma OS=Homo sapiens OX=9606 GN=YWHAG PE=1 SV=2	28.303	247	1.00198	0.00284995	0.973911	1
P62070	RRAS2	Ras-related protein R-Ras2 OS=Homo sapiens OX=9606 GN=RRAS2 PE=1 SV=1	23.4	204	1.01708	0.0244343	0.857498	1
P62081	RPS7	40S ribosomal protein S7 OS=Homo sapiens OX=9606 GN=RPS7 PE=1 SV=1	22.127	194	0.96286	-0.0546027	0.297629	0.91897
P62136	PPP1CA	Serine/threonine-protein phosphatase PP1-alpha catalytic subunit OS=Homo sapiens OX=9606 GN=PPP1CA PE=1 SV=1	37.512	330	1.05157	0.0725515	0.509857	0.92238
P62140	PPP1CB	Serine/threonine-protein phosphatase PP1-beta catalytic subunit OS=Homo sapiens OX=9606 GN=PPP1CB PE=1 SV=3	37.187	327	1.05352	0.0752211	0.556234	0.936531
P62191	PSMC1	26S proteasome regulatory subunit 4 OS=Homo sapiens OX=9606 GN=PSMC1 PE=1 SV=1	49.185	440	1.00052	0.000753898	0.994299	1
P62195	PSMC5	26S proteasome regulatory subunit 8 OS=Homo sapiens OX=9606 GN=PSMC5 PE=1 SV=1	45.626	406	1.00029	0.000424896	0.996484	1
P62241	RPS8	40S ribosomal protein S8 OS=Homo sapiens OX=9606 GN=RPS8 PE=1 SV=2	24.205	208	0.990426	-0.013879	0.941982	1
P62244	RPS15A	40S ribosomal protein S15a OS=Homo sapiens OX=9606 GN=RPS15A PE=1 SV=2	14.84	130	0.927121	-0.10917	0.177375	0.917434
P62249	RPS16	40S ribosomal protein S16 OS=Homo sapiens OX=9606 GN=RPS16 PE=1 SV=2	16.445	146	0.919039	-0.121802	0.323025	0.91897
P62258	YWHAE	14-3-3 protein epsilon OS=Homo sapiens OX=9606 GN=YWHAE PE=1 SV=1	29.174	255	0.966285	-0.0494787	0.656931	0.975225
P62263	RPS14	40S ribosomal protein S14 OS=Homo sapiens OX=9606 GN=RPS14 PE=1 SV=3	16.273	151	1.04207	0.0594463	0.477286	0.91897
P62266	RPS23	40S ribosomal protein S23 OS=Homo sapiens OX=9606 GN=RPS23 PE=1 SV=3	15.808	143	0.953739	-0.0683331	0.710322	0.995903
P62269	RPS18	40S ribosomal protein S18 OS=Homo sapiens OX=9606 GN=RPS18 PE=1 SV=3	17.719	152	1.00788	0.0113271	0.892342	1
P62277	RPS13	40S ribosomal protein S13 OS=Homo sapiens OX=9606 GN=RPS13 PE=1 SV=2	17.222	151	0.917862	-0.123651	0.262925	0.91897
P62280	RPS11	40S ribosomal protein S11 OS=Homo sapiens OX=9606 GN=RPS11 PE=1 SV=3	18.431	158	1.10158	0.139577	0.356243	0.91897
P62304	SNRPE	Small nuclear ribonucleoprotein E OS=Homo sapiens OX=9606 GN=SNRPE PE=1 SV=1	10.804	92	0.995914	-0.0059069	0.98025	1
P62306	SNRPF	Small nuclear ribonucleoprotein F OS=Homo sapiens OX=9606 GN=SNRPF PE=1 SV=1	9.725	86	1.02803	0.0398833	0.714255	0.995903
P62308	SNRPG	Small nuclear ribonucleoprotein G OS=Homo sapiens OX=9606 GN=SNRPG PE=1 SV=1	8.496	76	1.03308	0.0469512	0.518104	0.924641
P62310	LSM3	U6 snRNA-associated Sm-like protein LSm3 OS=Homo sapiens OX=9606 GN=LSM3 PE=1 SV=2	11.845	102	0.898799	-0.15393	0.0760045	0.873104
P62312	LSM6	U6 snRNA-associated Sm-like protein LSm6 OS=Homo sapiens OX=9606 GN=LSM6 PE=1 SV=1	9.128	80	0.94337	-0.0841046	0.494876	0.921757
P62314	SNRPD1	Small nuclear ribonucleoprotein Sm D1 OS=Homo sapiens OX=9606 GN=SNRPD1 PE=1 SV=1	13.282	119	0.984798	-0.0221002	0.808214	1
P62316	SNRPD2	Small nuclear ribonucleoprotein Sm D2 OS=Homo sapiens OX=9606 GN=SNRPD2 PE=1 SV=1	13.527	118	1.06731	0.0939838	0.00020486	0.20643
P62318	SNRPD3	Small nuclear ribonucleoprotein Sm D3 OS=Homo sapiens OX=9606 GN=SNRPD3 PE=1 SV=1	13.916	126	1.44291	0.528986	0.208856	0.917434
P62330	ARF6	ADP-ribosylation factor 6 OS=Homo sapiens OX=9606 GN=ARF6 PE=1 SV=2	20.082	175	1.03257	0.0462387	0.767752	1
P62333	PSMC6	26S proteasome regulatory subunit 10B OS=Homo sapiens OX=9606 GN=PSMC6 PE=1 SV=1	44.173	389	0.970492	-0.0432113	0.434583	0.91897
P62424	RPL7A	60S ribosomal protein L7a OS=Homo sapiens OX=9606 GN=RPL7A PE=1 SV=2	29.996	266	1.02294	0.0327264	0.854322	1
P62487	POLR2G	DNA-directed RNA polymerase II subunit RPB7 OS=Homo sapiens OX=9606 GN=POLR2G PE=1 SV=1	19.294	172	0.998841	-0.0016732	0.994343	1
P62495	ETF1	Eukaryotic peptide chain release factor subunit 1 OS=Homo sapiens OX=9606 GN=ETF1 PE=1 SV=3	49.031	437	1.0248	0.0353367	0.798043	1
P62701	RPS4X	40S ribosomal protein S4, X isoform OS=Homo sapiens OX=9606 GN=RPS4X PE=1 SV=2	29.598	263	0.951489	-0.0717408	0.594277	0.953987
P62714	PPP2CB	Serine/threonine-protein phosphatase 2A catalytic subunit beta isoform OS=Homo sapiens OX=9606 GN=PPP2CB PE=1 SV=1	35.575	309	0.960942	-0.0574792	0.599133	0.953987
P62750	RPL23A	60S ribosomal protein L23a OS=Homo sapiens OX=9606 GN=RPL23A PE=1 SV=1	17.695	156	0.906462	-0.141682	0.276849	0.91897
P62753	RPS6	40S ribosomal protein S6 OS=Homo sapiens OX=9606 GN=RPS6 PE=1 SV=1	28.681	249	1.01438	0.020603	0.887631	1
P62760	VSNL1	Visinin-like protein 1 OS=Homo sapiens OX=9606 GN=VSNL1 PE=1 SV=2	22.142	191	1.08503	0.11774	0.0089889	0.715498
P62805	H4C1	Histone H4 OS=Homo sapiens OX=9606 GN=H4C1 PE=1 SV=2	11.367	103	0.872148	-0.197356	0.249424	0.91897
P62820	RAB1A	Ras-related protein Rab-1A OS=Homo sapiens OX=9606 GN=RAB1A PE=1 SV=3	22.678	205	0.949705	-0.0744479	0.573449	0.944192
P62826	RAN	GTP-binding nuclear protein Ran OS=Homo sapiens OX=9606 GN=RAN PE=1 SV=3	24.423	216	0.989803	-0.014787	0.91082	1
P62829	RPL23	60S ribosomal protein L23 OS=Homo sapiens OX=9606 GN=RPL23 PE=1 SV=1	14.865	140	1.10349	0.142078	0.461216	0.91897
P62834	RAP1A	Ras-related protein Rap-1A OS=Homo sapiens OX=9606 GN=RAP1A PE=1 SV=1	20.987	184	1.42659	0.512573	0.412842	0.91897
P62841	RPS15	40S ribosomal protein S15 OS=Homo sapiens OX=9606 GN=RPS15 PE=1 SV=2	17.04	145	0.856332	-0.223758	0.0259603	0.821983
P62847	RPS24	40S ribosomal protein S24 OS=Homo sapiens OX=9606 GN=RPS24 PE=1 SV=1	15.423	133	1.13608	0.184062	0.314204	0.91897
P62851	RPS25	40S ribosomal protein S25 OS=Homo sapiens OX=9606 GN=RPS25 PE=1 SV=1	13.742	125	0.851871	-0.231294	0.369246	0.91897
P62857	RPS28	40S ribosomal protein S28 OS=Homo sapiens OX=9606 GN=RPS28 PE=1 SV=1	7.841	69	0.96315	-0.054168	0.703584	0.995756
P62873	GNB1	Guanine nucleotide-binding protein G(I)/G(S)/G(T) subunit beta-1 OS=Homo sapiens OX=9606 GN=GNB1 PE=1 SV=3	37.377	340	1.13418	0.181643	0.339994	0.91897
P62879	GNB2	Guanine nucleotide-binding protein G(I)/G(S)/G(T) subunit beta-2 OS=Homo sapiens OX=9606 GN=GNB2 PE=1 SV=3	37.331	340	1.34049	0.422764	0.206493	0.917434
P62888	RPL30	60S ribosomal protein L30 OS=Homo sapiens OX=9606 GN=RPL30 PE=1 SV=2	12.784	115	1.16715	0.222987	0.165655	0.916838
P62899	RPL31	60S ribosomal protein L31 OS=Homo sapiens OX=9606 GN=RPL31 PE=1 SV=1	14.463	125	0.97007	-0.043839	0.479025	0.91897
P62906	RPL10A	60S ribosomal protein L10a OS=Homo sapiens OX=9606 GN=RPL10A PE=1 SV=2	24.831	217	1.13015	0.17652	0.423314	0.91897
P62910	RPL32	60S ribosomal protein L32 OS=Homo sapiens OX=9606 GN=RPL32 PE=1 SV=2	15.86	135	1.13387	0.18126	0.456715	0.91897
P62913	RPL11	60S ribosomal protein L11 OS=Homo sapiens OX=9606 GN=RPL11 PE=1 SV=2	20.252	178	0.99639	-0.00521689	0.929933	1
P62917	RPL8	60S ribosomal protein L8 OS=Homo sapiens OX=9606 GN=RPL8 PE=1 SV=2	28.025	257	0.976483	-0.0343328	0.867615	1
P62937	PPIA	Peptidyl-prolyl cis-trans isomerase A OS=Homo sapiens OX=9606 GN=PPIA PE=1 SV=2	18.012	165	1.06472	0.0904728	0.57478	0.945664
P62942	FKBP1A	Peptidyl-prolyl cis-trans isomerase FKBP1A OS=Homo sapiens OX=9606 GN=FKBP1A PE=1 SV=2	11.951	108	1.08109	0.112487	0.00711938	0.715498
P62979	RPS27A	Ubiquitin-40S ribosomal protein S27a OS=Homo sapiens OX=9606 GN=RPS27A PE=1 SV=2	17.965	156	0.951926	-0.0710782	0.0538808	0.843157
P62993	GRB2	Growth factor receptor-bound protein 2 OS=Homo sapiens OX=9606 GN=GRB2 PE=1 SV=1	25.206	217	0.999902	-0.000142022	0.999061	1
P62995	TRA2B	Transformer-2 protein homolog beta OS=Homo sapiens OX=9606 GN=TRA2B PE=1 SV=1	33.666	288	1.05563	0.0781094	0.259297	0.91897
P63000	RAC1	Ras-related C3 botulinum toxin substrate 1 OS=Homo sapiens OX=9606 GN=RAC1 PE=1 SV=1	21.45	192	1.0087	0.0124986	0.905158	1
P63010	AP2B1	AP-2 complex subunit beta OS=Homo sapiens OX=9606 GN=AP2B1 PE=1 SV=1	104.553	937	0.988696	-0.0164011	0.778523	1
P63104	YWHAZ	14-3-3 protein zeta/delta OS=Homo sapiens OX=9606 GN=YWHAZ PE=1 SV=1	27.745	245	1.02962	0.0421114	0.65708	0.975225
P63151	PPP2R2A	Serine/threonine-protein phosphatase 2A 55 kDa regulatory subunit B alpha isoform OS=Homo sapiens OX=9606 GN=PPP2R2A PE=1 SV=1	51.692	447	1.08829	0.122059	0.359554	0.91897
P63162	SNRPN	Small nuclear ribonucleoprotein-associated protein N OS=Homo sapiens OX=9606 GN=SNRPN PE=1 SV=1	24.614	240	0.998586	-0.00204083	0.983689	1
P63172	DYNLT1	Dynein light chain Tctex-type 1 OS=Homo sapiens OX=9606 GN=DYNLT1 PE=1 SV=1	12.452	113	1.01074	0.0154055	0.790363	1
P63173	RPL38	60S ribosomal protein L38 OS=Homo sapiens OX=9606 GN=RPL38 PE=1 SV=2	8.218	70	0.896763	-0.157202	0.435099	0.91897
P63208	SKP1	S-phase kinase-associated protein 1 OS=Homo sapiens OX=9606 GN=SKP1 PE=1 SV=2	18.658	163	1.04797	0.0676043	0.535982	0.933121
P63220	RPS21	40S ribosomal protein S21 OS=Homo sapiens OX=9606 GN=RPS21 PE=1 SV=1	9.111	83	1.05321	0.0747875	0.565902	0.937673
P63241	EIF5A	Eukaryotic translation initiation factor 5A-1 OS=Homo sapiens OX=9606 GN=EIF5A PE=1 SV=2	16.832	154	1.08398	0.116333	0.274815	0.91897
P63244	RACK1	Receptor of activated protein C kinase 1 OS=Homo sapiens OX=9606 GN=RACK1 PE=1 SV=3	35.077	317	1.35936	0.442925	0.199717	0.917434
P63279	UBE2I	SUMO-conjugating enzyme UBC9 OS=Homo sapiens OX=9606 GN=UBE2I PE=1 SV=1	18.007	158	1.10053	0.138194	0.0546245	0.843157
P67809	YBX1	Y-box-binding protein 1 OS=Homo sapiens OX=9606 GN=YBX1 PE=1 SV=3	35.924	324	1.05311	0.0746605	0.34553	0.91897
P67812	SEC11A	Signal peptidase complex catalytic subunit SEC11A OS=Homo sapiens OX=9606 GN=SEC11A PE=1 SV=1	20.625	179	1.00138	0.00199576	0.987553	1
P67870	CSNK2B	Casein kinase II subunit beta OS=Homo sapiens OX=9606 GN=CSNK2B PE=1 SV=1	24.942	215	1.01939	0.0277127	0.562701	0.936698
P67936	TPM4	Tropomyosin alpha-4 chain OS=Homo sapiens OX=9606 GN=TPM4 PE=1 SV=3	28.522	248	1.04573	0.0645155	0.036976	0.843157
P68036	UBE2L3	Ubiquitin-conjugating enzyme E2 L3 OS=Homo sapiens OX=9606 GN=UBE2L3 PE=1 SV=1	17.862	154	1.13263	0.179681	0.00796844	0.715498
P68104	EEF1A1	Elongation factor 1-alpha 1 OS=Homo sapiens OX=9606 GN=EEF1A1 PE=1 SV=1	50.141	462	1.02679	0.0381423	0.413491	0.91897
P68133	ACTA1	Actin, alpha skeletal muscle OS=Homo sapiens OX=9606 GN=ACTA1 PE=1 SV=1	42.051	377	0.949286	-0.0750854	0.480882	0.91897
P68363	TUBA1B	Tubulin alpha-1B chain OS=Homo sapiens OX=9606 GN=TUBA1B PE=1 SV=1	50.152	451	0.951004	-0.072477	0.264405	0.91897
P68366	TUBA4A	Tubulin alpha-4A chain OS=Homo sapiens OX=9606 GN=TUBA4A PE=1 SV=1	49.924	448	0.863976	-0.210937	0.157983	0.911766
P68371	TUBB4B	Tubulin beta-4B chain OS=Homo sapiens OX=9606 GN=TUBB4B PE=1 SV=1	49.831	445	0.973767	-0.038351	0.483522	0.91897
P68400	CSNK2A1	Casein kinase II subunit alpha OS=Homo sapiens OX=9606 GN=CSNK2A1 PE=1 SV=1	45.144	391	1.04844	0.0682444	0.506657	0.922366
P68402	PAFAH1B2	Platelet-activating factor acetylhydrolase IB subunit alpha2 OS=Homo sapiens OX=9606 GN=PAFAH1B2 PE=1 SV=1	25.569	229	1.104	0.14274	0.588455	0.953551
P68431	H3C1	Histone H3.1 OS=Homo sapiens OX=9606 GN=H3C1 PE=1 SV=2	15.404	136	0.803548	-0.315544	0.112656	0.890238
P69849	NOMO3	BOS complex subunit NOMO3 OS=Homo sapiens OX=9606 GN=NOMO3 PE=1 SV=2	134.134	1222	0.973066	-0.0393901	0.142569	0.908367
P78310	CXADR	Coxsackievirus and adenovirus receptor OS=Homo sapiens OX=9606 GN=CXADR PE=1 SV=1	40.03	365	0.869139	-0.202342	0.343651	0.91897
P78316	NOP14	Nucleolar protein 14 OS=Homo sapiens OX=9606 GN=NOP14 PE=1 SV=3	97.668	857	0.967657	-0.0474327	0.654566	0.975168
P78330	PSPH	Phosphoserine phosphatase OS=Homo sapiens OX=9606 GN=PSPH PE=1 SV=2	25.008	225	1.22736	0.29556	0.41711	0.91897
P78344	EIF4G2	Eukaryotic translation initiation factor 4 gamma 2 OS=Homo sapiens OX=9606 GN=EIF4G2 PE=1 SV=1	102.362	907	1.06126	0.0857798	0.0639743	0.848219
P78346	RPP30	Ribonuclease P protein subunit p30 OS=Homo sapiens OX=9606 GN=RPP30 PE=1 SV=1	29.321	268	0.921296	-0.118264	0.0552229	0.843157
P78347	GTF2I	General transcription factor II-I OS=Homo sapiens OX=9606 GN=GTF2I PE=1 SV=2	112.416	998	0.957082	-0.0632849	0.463154	0.91897
P78371	CCT2	T-complex protein 1 subunit beta OS=Homo sapiens OX=9606 GN=CCT2 PE=1 SV=4	57.488	535	1.07494	0.104258	0.0686411	0.862518
P78406	RAE1	mRNA export factor RAE1 OS=Homo sapiens OX=9606 GN=RAE1 PE=1 SV=1	40.968	368	1.10658	0.146105	0.067347	0.862518
P78417	GSTO1	Glutathione S-transferase omega-1 OS=Homo sapiens OX=9606 GN=GSTO1 PE=1 SV=2	27.566	241	1.04592	0.0647728	0.45249	0.91897
P78527	PRKDC	DNA-dependent protein kinase catalytic subunit OS=Homo sapiens OX=9606 GN=PRKDC PE=1 SV=3	469.089	4128	0.975425	-0.0358965	0.475484	0.91897
P80303	NUCB2	Nucleobindin-2 OS=Homo sapiens OX=9606 GN=NUCB2 PE=1 SV=3	50.223	420	0.978449	-0.0314309	0.728312	1
P80404	ABAT	4-aminobutyrate aminotransferase, mitochondrial OS=Homo sapiens OX=9606 GN=ABAT PE=1 SV=3	56.439	500	0.91718	-0.124723	0.0610515	0.848219
P82650	MRPS22	28S ribosomal protein S22, mitochondrial OS=Homo sapiens OX=9606 GN=MRPS22 PE=1 SV=1	41.28	360	0.855329	-0.225449	0.0099074	0.715498
P82663	MRPS25	28S ribosomal protein S25, mitochondrial OS=Homo sapiens OX=9606 GN=MRPS25 PE=1 SV=1	20.116	173	0.868108	-0.204053	0.251707	0.91897
P82664	MRPS10	28S ribosomal protein S10, mitochondrial OS=Homo sapiens OX=9606 GN=MRPS10 PE=1 SV=2	22.999	201	0.698936	-0.516768	0.235334	0.91897
P82932	MRPS6	28S ribosomal protein S6, mitochondrial OS=Homo sapiens OX=9606 GN=MRPS6 PE=1 SV=3	14.227	125	1.02694	0.0383498	0.884383	1
P82933	MRPS9	28S ribosomal protein S9, mitochondrial OS=Homo sapiens OX=9606 GN=MRPS9 PE=1 SV=2	45.835	396	1.09673	0.133207	0.498946	0.922366
P82979	SARNP	SAP domain-containing ribonucleoprotein OS=Homo sapiens OX=9606 GN=SARNP PE=1 SV=3	23.671	210	1.06958	0.0970405	0.335665	0.91897
P83111	LACTB	Serine beta-lactamase-like protein LACTB, mitochondrial OS=Homo sapiens OX=9606 GN=LACTB PE=1 SV=2	60.694	547	0.941336	-0.0872177	0.34423	0.91897
P83436	COG7	Conserved oligomeric Golgi complex subunit 7 OS=Homo sapiens OX=9606 GN=COG7 PE=1 SV=1	86.344	770	1.00897	0.0128798	0.937894	1
P83731	RPL24	60S ribosomal protein L24 OS=Homo sapiens OX=9606 GN=RPL24 PE=1 SV=1	17.779	157	0.923633	-0.114609	0.0396812	0.843157
P83876	TXNL4A	Thioredoxin-like protein 4A OS=Homo sapiens OX=9606 GN=TXNL4A PE=1 SV=1	16.786	142	0.980315	-0.0286823	0.877159	1
P83916	CBX1	Chromobox protein homolog 1 OS=Homo sapiens OX=9606 GN=CBX1 PE=1 SV=1	21.418	185	0.865762	-0.207958	0.395183	0.91897
P84077	ARF1	ADP-ribosylation factor 1 OS=Homo sapiens OX=9606 GN=ARF1 PE=1 SV=2	20.697	181	1.05224	0.0734616	0.281352	0.91897
P84085	ARF5	ADP-ribosylation factor 5 OS=Homo sapiens OX=9606 GN=ARF5 PE=1 SV=2	20.53	180	0.998908	-0.00157625	0.964113	1
P84090	ERH	Enhancer of rudimentary homolog OS=Homo sapiens OX=9606 GN=ERH PE=1 SV=1	12.259	104	1.07086	0.0987718	0.485467	0.91897
P84098	RPL19	60S ribosomal protein L19 OS=Homo sapiens OX=9606 GN=RPL19 PE=1 SV=1	23.466	196	0.886476	-0.173847	0.473462	0.91897
P84103	SRSF3	Serine/arginine-rich splicing factor 3 OS=Homo sapiens OX=9606 GN=SRSF3 PE=1 SV=1	19.33	164	0.92135	-0.118178	0.307753	0.91897
P98175	RBM10	RNA-binding protein 10 OS=Homo sapiens OX=9606 GN=RBM10 PE=1 SV=3	103.533	930	0.957567	-0.062555	0.754528	1
P98179	RBM3	RNA-binding protein 3 OS=Homo sapiens OX=9606 GN=RBM3 PE=1 SV=1	17.17	157	0.834402	-0.261186	0.205606	0.917434
P98194	ATP2C1	Calcium-transporting ATPase type 2C member 1 OS=Homo sapiens OX=9606 GN=ATP2C1 PE=1 SV=3	100.577	919	0.916457	-0.125861	0.341458	0.91897
P99999	CYCS	Cytochrome c OS=Homo sapiens OX=9606 GN=CYCS PE=1 SV=2	11.749	105	1.1715	0.228363	0.298482	0.91897
Q00059	TFAM	Transcription factor A, mitochondrial OS=Homo sapiens OX=9606 GN=TFAM PE=1 SV=1	29.097	246	0.723784	-0.466368	0.479054	0.91897
Q00325	SLC25A3	Phosphate carrier protein, mitochondrial OS=Homo sapiens OX=9606 GN=SLC25A3 PE=1 SV=2	40.095	362	1.01995	0.0285053	0.63306	0.967744
Q00341	HDLBP	Vigilin OS=Homo sapiens OX=9606 GN=HDLBP PE=1 SV=2	141.456	1268	0.895253	-0.159632	0.200218	0.917434
Q00535	CDK5	Cyclin-dependent kinase 5 OS=Homo sapiens OX=9606 GN=CDK5 PE=1 SV=3	33.304	292	0.829528	-0.269637	0.35572	0.91897
Q00587	CDC42EP1	Cdc42 effector protein 1 OS=Homo sapiens OX=9606 GN=CDC42EP1 PE=1 SV=1	40.295	391	0.917438	-0.124317	0.654004	0.975168
Q00610	CLTC	Clathrin heavy chain 1 OS=Homo sapiens OX=9606 GN=CLTC PE=1 SV=5	191.615	1675	1.03102	0.0440686	0.566025	0.937673
Q00688	FKBP3	Peptidyl-prolyl cis-trans isomerase FKBP3 OS=Homo sapiens OX=9606 GN=FKBP3 PE=1 SV=1	25.177	224	1.16272	0.217505	0.0163732	0.737732
Q00796	SORD	Sorbitol dehydrogenase OS=Homo sapiens OX=9606 GN=SORD PE=1 SV=4	38.325	357	1.13189	0.178733	0.043936	0.843157
Q00839	HNRNPU	Heterogeneous nuclear ribonucleoprotein U OS=Homo sapiens OX=9606 GN=HNRNPU PE=1 SV=6	90.584	825	1.01078	0.015471	0.766072	1
Q01081	U2AF1	Splicing factor U2AF 35 kDa subunit OS=Homo sapiens OX=9606 GN=U2AF1 PE=1 SV=3	27.872	240	1.42362	0.509561	0.226153	0.91897
Q01082	SPTBN1	Spectrin beta chain, non-erythrocytic 1 OS=Homo sapiens OX=9606 GN=SPTBN1 PE=1 SV=2	274.609	2364	1.02986	0.0424493	0.30627	0.91897
Q01085	TIAL1	Nucleolysin TIAR OS=Homo sapiens OX=9606 GN=TIAL1 PE=1 SV=1	41.591	375	0.986981	-0.0189051	0.82054	1
Q01105	SET	Protein SET OS=Homo sapiens OX=9606 GN=SET PE=1 SV=3	33.489	290	0.950883	-0.0726602	0.55414	0.93549
Q01130	SRSF2	Serine/arginine-rich splicing factor 2 OS=Homo sapiens OX=9606 GN=SRSF2 PE=1 SV=4	25.476	221	0.918426	-0.122765	0.460493	0.91897
Q01415	GALK2	N-acetylgalactosamine kinase OS=Homo sapiens OX=9606 GN=GALK2 PE=1 SV=1	50.378	458	0.915365	-0.127581	0.498559	0.922366
Q01433	AMPD2	AMP deaminase 2 OS=Homo sapiens OX=9606 GN=AMPD2 PE=1 SV=2	100.688	879	1.06047	0.0847038	0.745511	1
Q01469	FABP5	Fatty acid-binding protein 5 OS=Homo sapiens OX=9606 GN=FABP5 PE=1 SV=3	15.164	135	1.0295	0.0419452	0.348076	0.91897
Q01518	CAP1	Adenylyl cyclase-associated protein 1 OS=Homo sapiens OX=9606 GN=CAP1 PE=1 SV=5	51.901	475	1.02399	0.0342059	0.704272	0.995797
Q01581	HMGCS1	Hydroxymethylglutaryl-CoA synthase, cytoplasmic OS=Homo sapiens OX=9606 GN=HMGCS1 PE=1 SV=2	57.294	520	0.994309	-0.00823325	0.633718	0.968029
Q01650	SLC7A5	Large neutral amino acids transporter small subunit 1 OS=Homo sapiens OX=9606 GN=SLC7A5 PE=1 SV=2	55.01	507	1.0015	0.00216474	0.987985	1
Q01658	DR1	Protein Dr1 OS=Homo sapiens OX=9606 GN=DR1 PE=1 SV=1	19.444	176	0.885831	-0.174896	0.391559	0.91897
Q01780	EXOSC10	Exosome component 10 OS=Homo sapiens OX=9606 GN=EXOSC10 PE=1 SV=2	100.831	885	0.980218	-0.0288248	0.68092	0.986307
Q01814	ATP2B2	Plasma membrane calcium-transporting ATPase 2 OS=Homo sapiens OX=9606 GN=ATP2B2 PE=1 SV=2	136.876	1243	0.973797	-0.0383066	0.530048	0.931108
Q01831	XPC	DNA repair protein complementing XP-C cells OS=Homo sapiens OX=9606 GN=XPC PE=1 SV=4	105.953	940	0.979175	-0.030361	0.647195	0.975168
Q01844	EWSR1	RNA-binding protein EWS OS=Homo sapiens OX=9606 GN=EWSR1 PE=1 SV=1	68.478	656	1.03795	0.0537402	0.419411	0.91897
Q02127	DHODH	Dihydroorotate dehydrogenase (quinone), mitochondrial OS=Homo sapiens OX=9606 GN=DHODH PE=1 SV=3	42.867	395	0.9944	-0.00810216	0.957705	1
Q02218	OGDH	2-oxoglutarate dehydrogenase complex component E1 OS=Homo sapiens OX=9606 GN=OGDH PE=1 SV=3	115.935	1023	1.03452	0.0489684	0.483015	0.91897
Q02241	KIF23	Kinesin-like protein KIF23 OS=Homo sapiens OX=9606 GN=KIF23 PE=1 SV=3	110.059	960	0.97852	-0.0313263	0.6442	0.974196
Q02252	ALDH6A1	Methylmalonate-semialdehyde dehydrogenase [acylating], mitochondrial OS=Homo sapiens OX=9606 GN=ALDH6A1 PE=1 SV=2	57.84	535	0.864541	-0.209993	0.000156441	0.20643
Q02539	H1-1	Histone H1.1 OS=Homo sapiens OX=9606 GN=H1-1 PE=1 SV=3	21.842	215	1.0294	0.0417979	0.712352	0.995903
Q02543	RPL18A	60S ribosomal protein L18a OS=Homo sapiens OX=9606 GN=RPL18A PE=1 SV=2	20.762	176	0.915984	-0.126606	0.35178	0.91897
Q02790	FKBP4	Peptidyl-prolyl cis-trans isomerase FKBP4 OS=Homo sapiens OX=9606 GN=FKBP4 PE=1 SV=3	51.805	459	1.03123	0.0443627	0.468091	0.91897
Q02809	PLOD1	Procollagen-lysine,2-oxoglutarate 5-dioxygenase 1 OS=Homo sapiens OX=9606 GN=PLOD1 PE=1 SV=2	83.55	727	0.891984	-0.16491	0.0852373	0.877071
Q02818	NUCB1	Nucleobindin-1 OS=Homo sapiens OX=9606 GN=NUCB1 PE=1 SV=4	53.879	461	0.961063	-0.0572976	0.612428	0.959471
Q02878	RPL6	60S ribosomal protein L6 OS=Homo sapiens OX=9606 GN=RPL6 PE=1 SV=3	32.728	288	0.930671	-0.103657	0.0810198	0.877071
Q02880	TOP2B	DNA topoisomerase 2-beta OS=Homo sapiens OX=9606 GN=TOP2B PE=1 SV=3	183.267	1626	0.974924	-0.0366381	0.388983	0.91897
Q02978	SLC25A11	Mitochondrial 2-oxoglutarate/malate carrier protein OS=Homo sapiens OX=9606 GN=SLC25A11 PE=1 SV=3	34.062	314	0.972773	-0.0398246	0.340634	0.91897
Q03154	ACY1	Aminoacylase-1 OS=Homo sapiens OX=9606 GN=ACY1 PE=1 SV=1	45.885	408	1.10971	0.150176	0.476806	0.91897
Q03169	TNFAIP2	Tumor necrosis factor alpha-induced protein 2 OS=Homo sapiens OX=9606 GN=TNFAIP2 PE=1 SV=2	72.661	654	0.833718	-0.262368	0.326559	0.91897
Q03252	LMNB2	Lamin-B2 OS=Homo sapiens OX=9606 GN=LMNB2 PE=1 SV=4	69.948	620	0.934854	-0.0971867	0.201929	0.917434
Q03701	CEBPZ	CCAAT/enhancer-binding protein zeta OS=Homo sapiens OX=9606 GN=CEBPZ PE=1 SV=3	120.974	1054	0.89592	-0.158558	0.152248	0.911766
Q04323	UBXN1	UBX domain-containing protein 1 OS=Homo sapiens OX=9606 GN=UBXN1 PE=1 SV=2	33.325	297	0.949276	-0.0751011	0.409061	0.91897
Q04637	EIF4G1	Eukaryotic translation initiation factor 4 gamma 1 OS=Homo sapiens OX=9606 GN=EIF4G1 PE=1 SV=4	175.491	1599	1.01387	0.0198749	0.0307072	0.821983
Q04725	TLE2	Transducin-like enhancer protein 2 OS=Homo sapiens OX=9606 GN=TLE2 PE=1 SV=2	79.841	743	0.911361	-0.133906	0.502784	0.922366
Q04760	GLO1	Lactoylglutathione lyase OS=Homo sapiens OX=9606 GN=GLO1 PE=1 SV=4	20.778	184	1.05662	0.0794629	0.449191	0.91897
Q04828	AKR1C1	Aldo-keto reductase family 1 member C1 OS=Homo sapiens OX=9606 GN=AKR1C1 PE=1 SV=1	36.788	323	0.959117	-0.0602211	0.549627	0.93549
Q04837	SSBP1	Single-stranded DNA-binding protein, mitochondrial OS=Homo sapiens OX=9606 GN=SSBP1 PE=1 SV=1	17.26	148	0.990149	-0.0142832	0.862737	1
Q04917	YWHAH	14-3-3 protein eta OS=Homo sapiens OX=9606 GN=YWHAH PE=1 SV=4	28.219	246	1.0839	0.116232	0.119334	0.891246
Q05048	CSTF1	Cleavage stimulation factor subunit 1 OS=Homo sapiens OX=9606 GN=CSTF1 PE=1 SV=1	48.358	431	0.919806	-0.120598	0.113725	0.890238
Q05519	SRSF11	Serine/arginine-rich splicing factor 11 OS=Homo sapiens OX=9606 GN=SRSF11 PE=1 SV=1	53.542	484	0.999324	-0.00097613	0.993752	1
Q05682	CALD1	Caldesmon OS=Homo sapiens OX=9606 GN=CALD1 PE=1 SV=3	93.231	793	1.00156	0.0022546	0.98787	1
Q06124	PTPN11	Tyrosine-protein phosphatase non-receptor type 11 OS=Homo sapiens OX=9606 GN=PTPN11 PE=1 SV=3	68.011	593	1.00942	0.0135203	0.842175	1
Q06203	PPAT	Amidophosphoribosyltransferase OS=Homo sapiens OX=9606 GN=PPAT PE=1 SV=1	57.399	517	1.06753	0.0942728	0.588852	0.953551
Q06210	GFPT1	Glutamine--fructose-6-phosphate aminotransferase [isomerizing] 1 OS=Homo sapiens OX=9606 GN=GFPT1 PE=1 SV=3	78.806	699	1.00266	0.00383639	0.895842	1
Q06323	PSME1	Proteasome activator complex subunit 1 OS=Homo sapiens OX=9606 GN=PSME1 PE=1 SV=1	28.723	249	1.01595	0.0228321	0.454534	0.91897
Q06520	SULT2A1	Sulfotransferase 2A1 OS=Homo sapiens OX=9606 GN=SULT2A1 PE=1 SV=3	33.78	285	0.794762	-0.331406	0.1562	0.911766
Q06587	RING1	E3 ubiquitin-protein ligase RING1 OS=Homo sapiens OX=9606 GN=RING1 PE=1 SV=2	42.429	406	1.04777	0.0673269	0.814096	1
Q06787	FMR1	Fragile X messenger ribonucleoprotein 1 OS=Homo sapiens OX=9606 GN=FMR1 PE=1 SV=1	71.174	632	0.898119	-0.155021	0.169214	0.917434
Q06830	PRDX1	Peroxiredoxin-1 OS=Homo sapiens OX=9606 GN=PRDX1 PE=1 SV=1	22.11	199	1.02697	0.0383882	0.758799	1
Q07020	RPL18	60S ribosomal protein L18 OS=Homo sapiens OX=9606 GN=RPL18 PE=1 SV=2	21.634	188	0.928489	-0.107043	0.296179	0.91897
Q07021	C1QBP	Complement component 1 Q subcomponent-binding protein, mitochondrial OS=Homo sapiens OX=9606 GN=C1QBP PE=1 SV=1	31.362	282	1.04653	0.0656165	0.370732	0.91897
Q07065	CKAP4	Cytoskeleton-associated protein 4 OS=Homo sapiens OX=9606 GN=CKAP4 PE=1 SV=2	66.022	602	0.984294	-0.0228393	0.472547	0.91897
Q07157	TJP1	Tight junction protein ZO-1 OS=Homo sapiens OX=9606 GN=TJP1 PE=1 SV=3	195.459	1748	1.14429	0.194449	0.389427	0.91897
Q07666	KHDRBS1	KH domain-containing, RNA-binding, signal transduction-associated protein 1 OS=Homo sapiens OX=9606 GN=KHDRBS1 PE=1 SV=1	48.227	443	0.860839	-0.216185	0.311194	0.91897
Q07812	BAX	Apoptosis regulator BAX OS=Homo sapiens OX=9606 GN=BAX PE=1 SV=1	21.184	192	1.04916	0.0692334	0.404749	0.91897
Q07866	KLC1	Kinesin light chain 1 OS=Homo sapiens OX=9606 GN=KLC1 PE=1 SV=2	65.31	573	1.00002	3.30937e-05	0.998491	1
Q07954	LRP1	Prolow-density lipoprotein receptor-related protein 1 OS=Homo sapiens OX=9606 GN=LRP1 PE=1 SV=2	504.606	4544	0.931608	-0.102204	0.66308	0.979712
Q07955	SRSF1	Serine/arginine-rich splicing factor 1 OS=Homo sapiens OX=9606 GN=SRSF1 PE=1 SV=2	27.745	248	1.02559	0.0364538	0.167596	0.916838
Q07960	ARHGAP1	Rho GTPase-activating protein 1 OS=Homo sapiens OX=9606 GN=ARHGAP1 PE=1 SV=1	50.436	439	0.923957	-0.114102	0.508793	0.922366
Q08170	SRSF4	Serine/arginine-rich splicing factor 4 OS=Homo sapiens OX=9606 GN=SRSF4 PE=1 SV=2	56.678	494	1.10139	0.139325	0.589858	0.953551
Q08211	DHX9	ATP-dependent RNA helicase A OS=Homo sapiens OX=9606 GN=DHX9 PE=1 SV=4	140.958	1270	0.940986	-0.0877553	0.0856389	0.877071
Q08257	CRYZ	Quinone oxidoreductase OS=Homo sapiens OX=9606 GN=CRYZ PE=1 SV=1	35.207	329	1.0867	0.119953	0.344845	0.91897
Q08379	GOLGA2	Golgin subfamily A member 2 OS=Homo sapiens OX=9606 GN=GOLGA2 PE=1 SV=3	113.086	1002	0.96413	-0.0526999	0.378085	0.91897
Q08426	EHHADH	Peroxisomal bifunctional enzyme OS=Homo sapiens OX=9606 GN=EHHADH PE=1 SV=3	79.495	723	1.04787	0.0674607	0.150849	0.911766
Q08752	PPID	Peptidyl-prolyl cis-trans isomerase D OS=Homo sapiens OX=9606 GN=PPID PE=1 SV=3	40.764	370	0.926076	-0.110797	0.566741	0.937673
Q08945	SSRP1	FACT complex subunit SSRP1 OS=Homo sapiens OX=9606 GN=SSRP1 PE=1 SV=1	81.075	709	1.03918	0.0554421	0.600337	0.953987
Q08AM6	VAC14	Protein VAC14 homolog OS=Homo sapiens OX=9606 GN=VAC14 PE=1 SV=1	87.973	782	0.943256	-0.084279	0.690091	0.99038
Q08J23	NSUN2	RNA cytosine C(5)-methyltransferase NSUN2 OS=Homo sapiens OX=9606 GN=NSUN2 PE=1 SV=2	86.471	767	0.963897	-0.0530493	0.731602	1
Q09028	RBBP4	Histone-binding protein RBBP4 OS=Homo sapiens OX=9606 GN=RBBP4 PE=1 SV=3	47.656	425	1.01939	0.0277103	0.368776	0.91897
Q09161	NCBP1	Nuclear cap-binding protein subunit 1 OS=Homo sapiens OX=9606 GN=NCBP1 PE=1 SV=1	91.839	790	1.04836	0.068128	0.515849	0.924641
Q09666	AHNAK	Neuroblast differentiation-associated protein AHNAK OS=Homo sapiens OX=9606 GN=AHNAK PE=1 SV=2	629.101	5890	0.961487	-0.0566609	0.80875	1
Q0VDF9	HSPA14	Heat shock 70 kDa protein 14 OS=Homo sapiens OX=9606 GN=HSPA14 PE=1 SV=1	54.794	509	1.00196	0.00282158	0.976878	1
Q10471	GALNT2	Polypeptide N-acetylgalactosaminyltransferase 2 OS=Homo sapiens OX=9606 GN=GALNT2 PE=1 SV=1	64.733	571	1.02195	0.0313206	0.640648	0.973206
Q10567	AP1B1	AP-1 complex subunit beta-1 OS=Homo sapiens OX=9606 GN=AP1B1 PE=1 SV=3	104.607	949	1.09177	0.126668	0.135948	0.906773
Q10570	CPSF1	Cleavage and polyadenylation specificity factor subunit 1 OS=Homo sapiens OX=9606 GN=CPSF1 PE=1 SV=2	160.884	1443	0.955545	-0.0656049	0.130763	0.902877
Q10713	PMPCA	Mitochondrial-processing peptidase subunit alpha OS=Homo sapiens OX=9606 GN=PMPCA PE=1 SV=2	58.253	525	1.00136	0.0019579	0.98808	1
Q12765	SCRN1	Secernin-1 OS=Homo sapiens OX=9606 GN=SCRN1 PE=1 SV=2	46.382	414	1.02831	0.0402746	0.767517	1
Q12769	NUP160	Nuclear pore complex protein Nup160 OS=Homo sapiens OX=9606 GN=NUP160 PE=1 SV=3	162.121	1436	0.977376	-0.033014	0.431218	0.91897
Q12788	TBL3	Transducin beta-like protein 3 OS=Homo sapiens OX=9606 GN=TBL3 PE=1 SV=2	89.035	808	0.885234	-0.175869	0.211417	0.917434
Q12797	ASPH	Aspartyl/asparaginyl beta-hydroxylase OS=Homo sapiens OX=9606 GN=ASPH PE=1 SV=3	85.863	758	0.920593	-0.119364	0.3057	0.91897
Q12800	TFCP2	Alpha-globin transcription factor CP2 OS=Homo sapiens OX=9606 GN=TFCP2 PE=1 SV=2	57.256	502	0.958517	-0.0611242	0.722556	1
Q12824	SMARCB1	SWI/SNF-related matrix-associated actin-dependent regulator of chromatin subfamily B member 1 OS=Homo sapiens OX=9606 GN=SMARCB1 PE=1 SV=2	44.141	385	0.991141	-0.0128384	0.929085	1
Q12846	STX4	Syntaxin-4 OS=Homo sapiens OX=9606 GN=STX4 PE=1 SV=2	34.18	297	0.971672	-0.0414587	0.624659	0.966894
Q12864	CDH17	Cadherin-17 OS=Homo sapiens OX=9606 GN=CDH17 PE=1 SV=3	92.219	832	1.12163	0.165595	0.159986	0.911766
Q12874	SF3A3	Splicing factor 3A subunit 3 OS=Homo sapiens OX=9606 GN=SF3A3 PE=1 SV=1	58.849	501	1.00173	0.00249616	0.930163	1
Q12888	TP53BP1	TP53-binding protein 1 OS=Homo sapiens OX=9606 GN=TP53BP1 PE=1 SV=2	213.574	1972	0.946996	-0.0785703	0.437366	0.91897
Q12904	AIMP1	Aminoacyl tRNA synthase complex-interacting multifunctional protein 1 OS=Homo sapiens OX=9606 GN=AIMP1 PE=1 SV=2	34.353	312	1.11755	0.160342	0.0530634	0.843157
Q12905	ILF2	Interleukin enhancer-binding factor 2 OS=Homo sapiens OX=9606 GN=ILF2 PE=1 SV=2	43.062	390	0.986502	-0.0196062	0.428463	0.91897
Q12906	ILF3	Interleukin enhancer-binding factor 3 OS=Homo sapiens OX=9606 GN=ILF3 PE=1 SV=3	95.338	894	1.02938	0.0417734	0.506714	0.922366
Q12907	LMAN2	Vesicular integral-membrane protein VIP36 OS=Homo sapiens OX=9606 GN=LMAN2 PE=1 SV=1	40.229	356	0.949077	-0.0754027	0.291563	0.91897
Q12931	TRAP1	Heat shock protein 75 kDa, mitochondrial OS=Homo sapiens OX=9606 GN=TRAP1 PE=1 SV=3	80.11	704	1.02372	0.0338272	0.289137	0.91897
Q12959	DLG1	Disks large homolog 1 OS=Homo sapiens OX=9606 GN=DLG1 PE=1 SV=2	100.455	904	1.01406	0.0201368	0.76444	1
Q12972	PPP1R8	Nuclear inhibitor of protein phosphatase 1 OS=Homo sapiens OX=9606 GN=PPP1R8 PE=1 SV=2	38.479	351	1.04343	0.0613325	0.48899	0.91897
Q12996	CSTF3	Cleavage stimulation factor subunit 3 OS=Homo sapiens OX=9606 GN=CSTF3 PE=1 SV=1	82.922	717	0.973855	-0.0382204	0.824699	1
Q13011	ECH1	Delta(3,5)-Delta(2,4)-dienoyl-CoA isomerase, mitochondrial OS=Homo sapiens OX=9606 GN=ECH1 PE=1 SV=2	35.816	328	0.937443	-0.0931975	0.0838708	0.877071
Q13017	ARHGAP5	Rho GTPase-activating protein 5 OS=Homo sapiens OX=9606 GN=ARHGAP5 PE=1 SV=2	172.46	1502	0.944685	-0.0820955	0.634989	0.968992
Q13033	STRN3	Striatin-3 OS=Homo sapiens OX=9606 GN=STRN3 PE=1 SV=3	87.209	797	0.962587	-0.0550108	0.636286	0.969502
Q13045	FLII	Protein flightless-1 homolog OS=Homo sapiens OX=9606 GN=FLII PE=1 SV=2	144.751	1269	0.904886	-0.144192	0.245957	0.91897
Q13057	COASY	Bifunctional coenzyme A synthase OS=Homo sapiens OX=9606 GN=COASY PE=1 SV=4	62.329	564	0.954671	-0.0669248	0.62425	0.966894
Q13084	MRPL28	39S ribosomal protein L28, mitochondrial OS=Homo sapiens OX=9606 GN=MRPL28 PE=1 SV=4	30.157	256	0.867252	-0.205478	0.0490504	0.843157
Q13085	ACACA	Acetyl-CoA carboxylase 1 OS=Homo sapiens OX=9606 GN=ACACA PE=1 SV=2	265.554	2346	0.971951	-0.0410449	0.45867	0.91897
Q13098	GPS1	COP9 signalosome complex subunit 1 OS=Homo sapiens OX=9606 GN=GPS1 PE=1 SV=4	55.537	491	1.03281	0.0465779	0.888032	1
Q13123	IK	Protein Red OS=Homo sapiens OX=9606 GN=IK PE=1 SV=3	65.602	557	1.02994	0.0425592	0.44238	0.91897
Q13126	MTAP	S-methyl-5'-thioadenosine phosphorylase OS=Homo sapiens OX=9606 GN=MTAP PE=1 SV=2	31.236	283	1.05793	0.0812448	0.34184	0.91897
Q13131	PRKAA1	5'-AMP-activated protein kinase catalytic subunit alpha-1 OS=Homo sapiens OX=9606 GN=PRKAA1 PE=1 SV=4	64.009	559	1.07943	0.110274	0.133946	0.905858
Q13136	PPFIA1	Liprin-alpha-1 OS=Homo sapiens OX=9606 GN=PPFIA1 PE=1 SV=1	135.779	1202	0.945015	-0.0815913	0.061231	0.848219
Q13148	TARDBP	TAR DNA-binding protein 43 OS=Homo sapiens OX=9606 GN=TARDBP PE=1 SV=1	44.74	414	0.989799	-0.0147929	0.787769	1
Q13151	HNRNPA0	Heterogeneous nuclear ribonucleoprotein A0 OS=Homo sapiens OX=9606 GN=HNRNPA0 PE=1 SV=1	30.841	305	0.958684	-0.0608735	0.190337	0.917434
Q13155	AIMP2	Aminoacyl tRNA synthase complex-interacting multifunctional protein 2 OS=Homo sapiens OX=9606 GN=AIMP2 PE=1 SV=2	35.349	320	1.10601	0.145364	0.218432	0.91897
Q13162	PRDX4	Peroxiredoxin-4 OS=Homo sapiens OX=9606 GN=PRDX4 PE=1 SV=1	30.54	271	1.09361	0.129095	0.690694	0.99038
Q13177	PAK2	Serine/threonine-protein kinase PAK 2 OS=Homo sapiens OX=9606 GN=PAK2 PE=1 SV=3	58.043	524	0.944112	-0.08297	0.442159	0.91897
Q13185	CBX3	Chromobox protein homolog 3 OS=Homo sapiens OX=9606 GN=CBX3 PE=1 SV=4	20.811	183	1.08741	0.120891	0.302417	0.91897
Q13190	STX5	Syntaxin-5 OS=Homo sapiens OX=9606 GN=STX5 PE=1 SV=2	39.673	355	1.00504	0.00724832	0.418689	0.91897
Q13200	PSMD2	26S proteasome non-ATPase regulatory subunit 2 OS=Homo sapiens OX=9606 GN=PSMD2 PE=1 SV=3	100.2	908	1.03486	0.0494329	0.371128	0.91897
Q13206	DDX10	Probable ATP-dependent RNA helicase DDX10 OS=Homo sapiens OX=9606 GN=DDX10 PE=1 SV=2	100.888	875	1.08862	0.122497	0.429434	0.91897
Q13217	DNAJC3	DnaJ homolog subfamily C member 3 OS=Homo sapiens OX=9606 GN=DNAJC3 PE=1 SV=1	57.58	504	0.917223	-0.124655	0.00843477	0.715498
Q13232	NME3	Nucleoside diphosphate kinase 3 OS=Homo sapiens OX=9606 GN=NME3 PE=1 SV=2	19.015	169	0.950234	-0.0736451	0.574969	0.945664
Q13242	SRSF9	Serine/arginine-rich splicing factor 9 OS=Homo sapiens OX=9606 GN=SRSF9 PE=1 SV=1	25.542	221	1.05119	0.0720191	0.264945	0.91897
Q13243	SRSF5	Serine/arginine-rich splicing factor 5 OS=Homo sapiens OX=9606 GN=SRSF5 PE=1 SV=1	31.264	272	1.09284	0.12808	0.572503	0.943148
Q13247	SRSF6	Serine/arginine-rich splicing factor 6 OS=Homo sapiens OX=9606 GN=SRSF6 PE=1 SV=2	39.587	344	1.12601	0.171225	0.0738124	0.863523
Q13257	MAD2L1	Mitotic spindle assembly checkpoint protein MAD2A OS=Homo sapiens OX=9606 GN=MAD2L1 PE=1 SV=1	23.51	205	0.976891	-0.03373	0.807345	1
Q13263	TRIM28	Transcription intermediary factor 1-beta OS=Homo sapiens OX=9606 GN=TRIM28 PE=1 SV=5	88.55	835	0.937242	-0.0935071	0.196477	0.917434
Q13283	G3BP1	Ras GTPase-activating protein-binding protein 1 OS=Homo sapiens OX=9606 GN=G3BP1 PE=1 SV=1	52.164	466	0.960212	-0.0585745	0.621808	0.965382
Q13310	PABPC4	Polyadenylate-binding protein 4 OS=Homo sapiens OX=9606 GN=PABPC4 PE=1 SV=1	70.783	644	0.944504	-0.0823712	0.248009	0.91897
Q13330	MTA1	Metastasis-associated protein MTA1 OS=Homo sapiens OX=9606 GN=MTA1 PE=1 SV=2	80.786	715	1.0258	0.036755	0.663962	0.97973
Q13347	EIF3I	Eukaryotic translation initiation factor 3 subunit I OS=Homo sapiens OX=9606 GN=EIF3I PE=1 SV=1	36.502	325	0.989497	-0.0152322	0.84209	1
Q13363	CTBP1	C-terminal-binding protein 1 OS=Homo sapiens OX=9606 GN=CTBP1 PE=1 SV=2	47.535	440	0.99408	-0.00856596	0.881854	1
Q13393	PLD1	Phospholipase D1 OS=Homo sapiens OX=9606 GN=PLD1 PE=1 SV=1	124.184	1074	0.818578	-0.288808	0.125297	0.898464
Q13405	MRPL49	39S ribosomal protein L49, mitochondrial OS=Homo sapiens OX=9606 GN=MRPL49 PE=1 SV=1	19.198	166	0.786143	-0.347136	0.0816679	0.877071
Q13409	DYNC1I2	Cytoplasmic dynein 1 intermediate chain 2 OS=Homo sapiens OX=9606 GN=DYNC1I2 PE=1 SV=3	71.457	638	1.10192	0.140019	0.369968	0.91897
Q13416	ORC2	Origin recognition complex subunit 2 OS=Homo sapiens OX=9606 GN=ORC2 PE=1 SV=2	65.972	577	1.00723	0.0103946	0.929223	1
Q13423	NNT	NAD(P) transhydrogenase, mitochondrial OS=Homo sapiens OX=9606 GN=NNT PE=1 SV=3	113.896	1086	0.883509	-0.178683	0.0301558	0.821983
Q13427	PPIG	Peptidyl-prolyl cis-trans isomerase G OS=Homo sapiens OX=9606 GN=PPIG PE=1 SV=2	88.617	754	1.10802	0.147989	0.103585	0.890238
Q13428	TCOF1	Treacle protein OS=Homo sapiens OX=9606 GN=TCOF1 PE=1 SV=3	152.106	1488	1.20472	0.268694	0.145134	0.908367
Q13435	SF3B2	Splicing factor 3B subunit 2 OS=Homo sapiens OX=9606 GN=SF3B2 PE=1 SV=2	100.228	895	0.950731	-0.0728909	0.321821	0.91897
Q13439	GOLGA4	Golgin subfamily A member 4 OS=Homo sapiens OX=9606 GN=GOLGA4 PE=1 SV=1	261.14	2230	0.918842	-0.122111	0.187266	0.917434
Q13442	PDAP1	28 kDa heat- and acid-stable phosphoprotein OS=Homo sapiens OX=9606 GN=PDAP1 PE=1 SV=1	20.63	181	1.05094	0.0716867	0.65504	0.975168
Q13451	FKBP5	Peptidyl-prolyl cis-trans isomerase FKBP5 OS=Homo sapiens OX=9606 GN=FKBP5 PE=1 SV=2	51.212	457	0.993093	-0.00999882	0.967096	1
Q13464	ROCK1	Rho-associated protein kinase 1 OS=Homo sapiens OX=9606 GN=ROCK1 PE=1 SV=1	158.175	1354	0.854846	-0.226264	0.00971299	0.715498
Q13492	PICALM	Phosphatidylinositol-binding clathrin assembly protein OS=Homo sapiens OX=9606 GN=PICALM PE=1 SV=2	70.755	652	0.860345	-0.217013	0.12166	0.891246
Q13505	MTX1	Metaxin-1 OS=Homo sapiens OX=9606 GN=MTX1 PE=1 SV=3	51.463	466	0.957529	-0.0626122	0.550437	0.93549
Q13509	TUBB3	Tubulin beta-3 chain OS=Homo sapiens OX=9606 GN=TUBB3 PE=1 SV=2	50.433	450	0.908525	-0.138401	0.0807476	0.877071
Q13510	ASAH1	Acid ceramidase OS=Homo sapiens OX=9606 GN=ASAH1 PE=1 SV=5	44.66	395	0.922958	-0.115663	0.447568	0.91897
Q13523	PRPF4B	Serine/threonine-protein kinase PRP4 homolog OS=Homo sapiens OX=9606 GN=PRPF4B PE=1 SV=3	116.987	1007	0.933419	-0.0994025	0.717193	0.997274
Q13526	PIN1	Peptidyl-prolyl cis-trans isomerase NIMA-interacting 1 OS=Homo sapiens OX=9606 GN=PIN1 PE=1 SV=1	18.243	163	0.953891	-0.0681031	0.774158	1
Q13547	HDAC1	Histone deacetylase 1 OS=Homo sapiens OX=9606 GN=HDAC1 PE=1 SV=1	55.103	482	0.88827	-0.17093	0.345735	0.91897
Q13557	CAMK2D	Calcium/calmodulin-dependent protein kinase type II subunit delta OS=Homo sapiens OX=9606 GN=CAMK2D PE=1 SV=3	56.369	499	0.855687	-0.224846	0.00561192	0.715498
Q13561	DCTN2	Dynactin subunit 2 OS=Homo sapiens OX=9606 GN=DCTN2 PE=1 SV=4	44.231	401	1.0356	0.0504618	0.707446	0.995903
Q13573	SNW1	SNW domain-containing protein 1 OS=Homo sapiens OX=9606 GN=SNW1 PE=1 SV=1	61.494	536	1.03001	0.042657	0.752475	1
Q13576	IQGAP2	Ras GTPase-activating-like protein IQGAP2 OS=Homo sapiens OX=9606 GN=IQGAP2 PE=1 SV=4	180.578	1575	0.947799	-0.0773466	0.184456	0.917434
Q13595	TRA2A	Transformer-2 protein homolog alpha OS=Homo sapiens OX=9606 GN=TRA2A PE=1 SV=1	32.689	282	0.881076	-0.182662	0.0727628	0.863523
Q13601	KRR1	KRR1 small subunit processome component homolog OS=Homo sapiens OX=9606 GN=KRR1 PE=1 SV=4	43.665	381	0.879971	-0.184472	0.203704	0.917434
Q13616	CUL1	Cullin-1 OS=Homo sapiens OX=9606 GN=CUL1 PE=1 SV=2	89.679	776	1.16517	0.220537	0.0623393	0.848219
Q13617	CUL2	Cullin-2 OS=Homo sapiens OX=9606 GN=CUL2 PE=1 SV=2	86.983	745	0.935092	-0.0968191	0.135651	0.906773
Q13618	CUL3	Cullin-3 OS=Homo sapiens OX=9606 GN=CUL3 PE=1 SV=2	88.93	768	1.04103	0.058012	0.670485	0.980346
Q13619	CUL4A	Cullin-4A OS=Homo sapiens OX=9606 GN=CUL4A PE=1 SV=3	87.68	759	0.888528	-0.170512	0.130817	0.902877
Q13620	CUL4B	Cullin-4B OS=Homo sapiens OX=9606 GN=CUL4B PE=1 SV=4	103.982	913	1.07948	0.110331	0.117813	0.890238
Q13630	GFUS	GDP-L-fucose synthase OS=Homo sapiens OX=9606 GN=GFUS PE=1 SV=1	35.893	321	1.07193	0.100215	0.0103094	0.715498
Q13724	MOGS	Mannosyl-oligosaccharide glucosidase OS=Homo sapiens OX=9606 GN=MOGS PE=1 SV=5	91.918	837	0.95964	-0.059435	0.499266	0.922366
Q13740	ALCAM	CD166 antigen OS=Homo sapiens OX=9606 GN=ALCAM PE=1 SV=2	65.102	583	0.936174	-0.0951511	0.355438	0.91897
Q13769	THOC5	THO complex subunit 5 homolog OS=Homo sapiens OX=9606 GN=THOC5 PE=1 SV=2	78.508	683	1.12506	0.17	0.379993	0.91897
Q13813	SPTAN1	Spectrin alpha chain, non-erythrocytic 1 OS=Homo sapiens OX=9606 GN=SPTAN1 PE=1 SV=3	284.539	2472	1.04364	0.0616308	0.102378	0.890238
Q13838	DDX39B	Spliceosome RNA helicase DDX39B OS=Homo sapiens OX=9606 GN=DDX39B PE=1 SV=1	48.991	428	1.01521	0.0217716	0.833645	1
Q13867	BLMH	Bleomycin hydrolase OS=Homo sapiens OX=9606 GN=BLMH PE=1 SV=1	52.562	455	0.984153	-0.0230449	0.889494	1
Q13868	EXOSC2	Exosome complex component RRP4 OS=Homo sapiens OX=9606 GN=EXOSC2 PE=1 SV=2	32.789	293	0.973881	-0.0381825	0.575762	0.946128
Q13884	SNTB1	Beta-1-syntrophin OS=Homo sapiens OX=9606 GN=SNTB1 PE=1 SV=3	58.061	538	0.959892	-0.0590559	0.608864	0.958332
Q13885	TUBB2A	Tubulin beta-2A chain OS=Homo sapiens OX=9606 GN=TUBB2A PE=1 SV=1	49.907	445	1.00427	0.00615199	0.949685	1
Q13895	BYSL	Bystin OS=Homo sapiens OX=9606 GN=BYSL PE=1 SV=3	49.601	437	0.88936	-0.16916	0.4144	0.91897
Q13907	IDI1	Isopentenyl-diphosphate Delta-isomerase 1 OS=Homo sapiens OX=9606 GN=IDI1 PE=1 SV=2	26.319	227	1.03018	0.042901	0.805776	1
Q14008	CKAP5	Cytoskeleton-associated protein 5 OS=Homo sapiens OX=9606 GN=CKAP5 PE=1 SV=3	225.495	2032	0.983783	-0.0235875	0.713727	0.995903
Q14011	CIRBP	Cold-inducible RNA-binding protein OS=Homo sapiens OX=9606 GN=CIRBP PE=1 SV=1	18.648	172	0.888134	-0.171151	0.0486894	0.843157
Q14103	HNRNPD	Heterogeneous nuclear ribonucleoprotein D0 OS=Homo sapiens OX=9606 GN=HNRNPD PE=1 SV=1	38.434	355	1.13857	0.187225	0.168916	0.917434
Q14108	SCARB2	Lysosome membrane protein 2 OS=Homo sapiens OX=9606 GN=SCARB2 PE=1 SV=2	54.29	478	0.912029	-0.132849	0.198919	0.917434
Q14118	DAG1	Dystroglycan 1 OS=Homo sapiens OX=9606 GN=DAG1 PE=1 SV=2	97.441	895	1.10846	0.14855	0.329555	0.91897
Q14126	DSG2	Desmoglein-2 OS=Homo sapiens OX=9606 GN=DSG2 PE=1 SV=2	122.294	1118	1.00893	0.0128313	0.947092	1
Q14137	BOP1	Ribosome biogenesis protein BOP1 OS=Homo sapiens OX=9606 GN=BOP1 PE=1 SV=2	83.63	746	0.926957	-0.109425	0.528577	0.930627
Q14139	UBE4A	Ubiquitin conjugation factor E4 A OS=Homo sapiens OX=9606 GN=UBE4A PE=1 SV=2	122.561	1066	0.890834	-0.166772	0.143006	0.908367
Q14151	SAFB2	Scaffold attachment factor B2 OS=Homo sapiens OX=9606 GN=SAFB2 PE=1 SV=1	107.473	953	1.1407	0.189925	0.367002	0.91897
Q14152	EIF3A	Eukaryotic translation initiation factor 3 subunit A OS=Homo sapiens OX=9606 GN=EIF3A PE=1 SV=1	166.569	1382	0.963166	-0.0541431	0.379444	0.91897
Q14157	UBAP2L	Ubiquitin-associated protein 2-like OS=Homo sapiens OX=9606 GN=UBAP2L PE=1 SV=2	114.535	1087	1.07154	0.099683	0.275168	0.91897
Q14160	SCRIB	Protein scribble homolog OS=Homo sapiens OX=9606 GN=SCRIB PE=1 SV=5	174.915	1630	0.918829	-0.122132	0.112228	0.890238
Q14165	MLEC	Malectin OS=Homo sapiens OX=9606 GN=MLEC PE=1 SV=1	32.234	292	0.791012	-0.338229	0.082375	0.877071
Q14166	TTLL12	Tubulin--tyrosine ligase-like protein 12 OS=Homo sapiens OX=9606 GN=TTLL12 PE=1 SV=2	74.404	644	0.829798	-0.269167	0.0958529	0.878754
Q14203	DCTN1	Dynactin subunit 1 OS=Homo sapiens OX=9606 GN=DCTN1 PE=1 SV=3	141.695	1278	1.07929	0.110084	0.244981	0.91897
Q14204	DYNC1H1	Cytoplasmic dynein 1 heavy chain 1 OS=Homo sapiens OX=9606 GN=DYNC1H1 PE=1 SV=5	532.408	4646	0.965551	-0.0505754	0.473459	0.91897
Q14232	EIF2B1	Translation initiation factor eIF-2B subunit alpha OS=Homo sapiens OX=9606 GN=EIF2B1 PE=1 SV=1	33.712	305	1.12323	0.167651	0.00140718	0.655598
Q14240	EIF4A2	Eukaryotic initiation factor 4A-II OS=Homo sapiens OX=9606 GN=EIF4A2 PE=1 SV=2	46.402	407	0.928849	-0.106484	0.248743	0.91897
Q14247	CTTN	Src substrate cortactin OS=Homo sapiens OX=9606 GN=CTTN PE=1 SV=2	61.586	550	1.03398	0.0482052	0.368168	0.91897
Q14254	FLOT2	Flotillin-2 OS=Homo sapiens OX=9606 GN=FLOT2 PE=1 SV=2	47.064	428	0.897384	-0.156203	0.0379223	0.843157
Q14257	RCN2	Reticulocalbin-2 OS=Homo sapiens OX=9606 GN=RCN2 PE=1 SV=1	36.876	317	0.9221	-0.117005	0.303973	0.91897
Q14258	TRIM25	E3 ubiquitin/ISG15 ligase TRIM25 OS=Homo sapiens OX=9606 GN=TRIM25 PE=1 SV=2	70.973	630	0.996783	-0.00464915	0.967999	1
Q14318	FKBP8	Peptidyl-prolyl cis-trans isomerase FKBP8 OS=Homo sapiens OX=9606 GN=FKBP8 PE=1 SV=2	44.562	412	0.985295	-0.0213718	0.903193	1
Q14353	GAMT	Guanidinoacetate N-methyltransferase OS=Homo sapiens OX=9606 GN=GAMT PE=1 SV=1	26.318	236	1.17006	0.226585	0.245656	0.91897
Q14376	GALE	UDP-glucose 4-epimerase OS=Homo sapiens OX=9606 GN=GALE PE=1 SV=2	38.282	348	0.877966	-0.187762	0.139419	0.908367
Q14444	CAPRIN1	Caprin-1 OS=Homo sapiens OX=9606 GN=CAPRIN1 PE=1 SV=2	78.366	709	1.02228	0.0317891	0.670846	0.980346
Q14498	RBM39	RNA-binding protein 39 OS=Homo sapiens OX=9606 GN=RBM39 PE=1 SV=2	59.38	530	0.993236	-0.00979146	0.820227	1
Q14534	SQLE	Squalene monooxygenase OS=Homo sapiens OX=9606 GN=SQLE PE=1 SV=3	63.923	574	0.917907	-0.12358	0.0549496	0.843157
Q14542	SLC29A2	Equilibrative nucleoside transporter 2 OS=Homo sapiens OX=9606 GN=SLC29A2 PE=1 SV=3	50.113	456	1.34446	0.427023	0.355137	0.91897
Q14554	PDIA5	Protein disulfide-isomerase A5 OS=Homo sapiens OX=9606 GN=PDIA5 PE=1 SV=1	59.594	519	0.938505	-0.0915637	0.510976	0.92304
Q14558	PRPSAP1	Phosphoribosyl pyrophosphate synthase-associated protein 1 OS=Homo sapiens OX=9606 GN=PRPSAP1 PE=1 SV=2	39.394	356	0.954841	-0.0666681	0.399794	0.91897
Q14566	MCM6	DNA replication licensing factor MCM6 OS=Homo sapiens OX=9606 GN=MCM6 PE=1 SV=1	92.889	821	0.952771	-0.0697991	0.523244	0.927179
Q14571	ITPR2	Inositol 1,4,5-trisphosphate receptor type 2 OS=Homo sapiens OX=9606 GN=ITPR2 PE=1 SV=2	308.064	2701	0.94196	-0.0862627	0.14073	0.908367
Q14676	MDC1	Mediator of DNA damage checkpoint protein 1 OS=Homo sapiens OX=9606 GN=MDC1 PE=1 SV=3	226.666	2089	0.879026	-0.186022	0.424623	0.91897
Q14677	CLINT1	Clathrin interactor 1 OS=Homo sapiens OX=9606 GN=CLINT1 PE=1 SV=1	68.259	625	1.07839	0.108884	0.0458666	0.843157
Q14683	SMC1A	Structural maintenance of chromosomes protein 1A OS=Homo sapiens OX=9606 GN=SMC1A PE=1 SV=2	143.233	1233	0.995933	-0.00587896	0.819781	1
Q14684	RRP1B	Ribosomal RNA processing protein 1 homolog B OS=Homo sapiens OX=9606 GN=RRP1B PE=1 SV=3	84.428	758	0.939097	-0.0906544	0.486188	0.91897
Q14690	PDCD11	Protein RRP5 homolog OS=Homo sapiens OX=9606 GN=PDCD11 PE=1 SV=3	208.701	1871	0.892914	-0.163407	0.450934	0.91897
Q14692	BMS1	Ribosome biogenesis protein BMS1 homolog OS=Homo sapiens OX=9606 GN=BMS1 PE=1 SV=1	145.807	1282	1.13687	0.185068	0.148583	0.911766
Q14694	USP10	Ubiquitin carboxyl-terminal hydrolase 10 OS=Homo sapiens OX=9606 GN=USP10 PE=1 SV=2	87.134	798	0.998645	-0.00195634	0.993608	1
Q14696	MESD	LRP chaperone MESD OS=Homo sapiens OX=9606 GN=MESD PE=1 SV=2	26.077	234	0.908245	-0.138847	0.111814	0.890238
Q14697	GANAB	Neutral alpha-glucosidase AB OS=Homo sapiens OX=9606 GN=GANAB PE=1 SV=3	106.874	944	0.947724	-0.0774619	0.244447	0.91897
Q14746	COG2	Conserved oligomeric Golgi complex subunit 2 OS=Homo sapiens OX=9606 GN=COG2 PE=1 SV=1	83.208	738	0.923672	-0.114547	0.397051	0.91897
Q14789	GOLGB1	Golgin subfamily B member 1 OS=Homo sapiens OX=9606 GN=GOLGB1 PE=1 SV=2	376.019	3259	1.01137	0.0163048	0.623871	0.966894
Q14839	CHD4	Chromodomain-helicase-DNA-binding protein 4 OS=Homo sapiens OX=9606 GN=CHD4 PE=1 SV=2	218.005	1912	0.961926	-0.0560017	0.632231	0.967744
Q14847	LASP1	LIM and SH3 domain protein 1 OS=Homo sapiens OX=9606 GN=LASP1 PE=1 SV=2	29.717	261	0.923019	-0.115568	0.128669	0.902474
Q14966	ZNF638	Zinc finger protein 638 OS=Homo sapiens OX=9606 GN=ZNF638 PE=1 SV=2	220.625	1978	0.906887	-0.141005	0.322792	0.91897
Q14974	KPNB1	Importin subunit beta-1 OS=Homo sapiens OX=9606 GN=KPNB1 PE=1 SV=2	97.17	876	1.04796	0.0675813	0.199542	0.917434
Q14978	NOLC1	Nucleolar and coiled-body phosphoprotein 1 OS=Homo sapiens OX=9606 GN=NOLC1 PE=1 SV=2	73.603	699	0.972504	-0.0402242	0.774687	1
Q14980	NUMA1	Nuclear mitotic apparatus protein 1 OS=Homo sapiens OX=9606 GN=NUMA1 PE=1 SV=2	238.26	2115	0.888558	-0.170463	0.00959414	0.715498
Q14997	PSME4	Proteasome activator complex subunit 4 OS=Homo sapiens OX=9606 GN=PSME4 PE=1 SV=2	211.334	1843	0.936681	-0.0943702	0.0654865	0.852497
Q14C86	GAPVD1	GTPase-activating protein and VPS9 domain-containing protein 1 OS=Homo sapiens OX=9606 GN=GAPVD1 PE=1 SV=2	164.98	1478	0.984341	-0.0227699	0.720376	1
Q14CX7	NAA25	N-alpha-acetyltransferase 25, NatB auxiliary subunit OS=Homo sapiens OX=9606 GN=NAA25 PE=1 SV=1	112.292	972	1.11707	0.159724	0.17079	0.917434
Q15003	NCAPH	Condensin complex subunit 2 OS=Homo sapiens OX=9606 GN=NCAPH PE=1 SV=3	82.563	741	0.907926	-0.139354	0.279812	0.91897
Q15005	SPCS2	Signal peptidase complex subunit 2 OS=Homo sapiens OX=9606 GN=SPCS2 PE=1 SV=3	25.003	226	0.962802	-0.0546888	0.646677	0.975168
Q15006	EMC2	ER membrane protein complex subunit 2 OS=Homo sapiens OX=9606 GN=EMC2 PE=1 SV=1	34.834	297	0.905347	-0.143457	0.262199	0.91897
Q15008	PSMD6	26S proteasome non-ATPase regulatory subunit 6 OS=Homo sapiens OX=9606 GN=PSMD6 PE=1 SV=1	45.531	389	1.05574	0.0782505	0.4973	0.922366
Q15019	SEPTIN2	Septin-2 OS=Homo sapiens OX=9606 GN=SEPTIN2 PE=1 SV=1	41.487	361	0.980774	-0.0280076	0.600941	0.953987
Q15020	SART3	Squamous cell carcinoma antigen recognized by T-cells 3 OS=Homo sapiens OX=9606 GN=SART3 PE=1 SV=1	109.935	963	0.948749	-0.0759019	0.474281	0.91897
Q15021	NCAPD2	Condensin complex subunit 1 OS=Homo sapiens OX=9606 GN=NCAPD2 PE=1 SV=3	157.182	1401	0.966933	-0.0485125	0.469179	0.91897
Q15024	EXOSC7	Exosome complex component RRP42 OS=Homo sapiens OX=9606 GN=EXOSC7 PE=1 SV=3	31.821	291	1.08628	0.119399	0.192075	0.917434
Q15029	EFTUD2	116 kDa U5 small nuclear ribonucleoprotein component OS=Homo sapiens OX=9606 GN=EFTUD2 PE=1 SV=1	109.436	972	1.02053	0.0293253	0.43309	0.91897
Q15042	RAB3GAP1	Rab3 GTPase-activating protein catalytic subunit OS=Homo sapiens OX=9606 GN=RAB3GAP1 PE=1 SV=3	110.524	981	0.976413	-0.0344373	0.780626	1
Q15043	SLC39A14	Metal cation symporter ZIP14 OS=Homo sapiens OX=9606 GN=SLC39A14 PE=1 SV=3	54.212	492	1.11165	0.152696	0.500883	0.922366
Q15046	KARS1	Lysine--tRNA ligase OS=Homo sapiens OX=9606 GN=KARS1 PE=1 SV=3	68.048	597	0.949863	-0.0742085	0.561472	0.936531
Q15050	RRS1	Ribosome biogenesis regulatory protein homolog OS=Homo sapiens OX=9606 GN=RRS1 PE=1 SV=2	41.193	365	1.03658	0.0518363	0.616541	0.961715
Q15056	EIF4H	Eukaryotic translation initiation factor 4H OS=Homo sapiens OX=9606 GN=EIF4H PE=1 SV=5	27.385	248	0.936948	-0.0939591	0.823477	1
Q15061	WDR43	WD repeat-containing protein 43 OS=Homo sapiens OX=9606 GN=WDR43 PE=1 SV=3	74.891	677	0.98211	-0.0260432	0.839713	1
Q15067	ACOX1	Peroxisomal acyl-coenzyme A oxidase 1 OS=Homo sapiens OX=9606 GN=ACOX1 PE=1 SV=3	74.424	660	0.898249	-0.154812	0.262532	0.91897
Q15075	EEA1	Early endosome antigen 1 OS=Homo sapiens OX=9606 GN=EEA1 PE=1 SV=2	162.466	1411	0.951747	-0.0713499	0.224502	0.91897
Q15084	PDIA6	Protein disulfide-isomerase A6 OS=Homo sapiens OX=9606 GN=PDIA6 PE=1 SV=1	48.121	440	0.917825	-0.12371	0.142118	0.908367
Q15102	PAFAH1B3	Platelet-activating factor acetylhydrolase IB subunit alpha1 OS=Homo sapiens OX=9606 GN=PAFAH1B3 PE=1 SV=1	25.734	231	1.04187	0.0591687	0.567519	0.937673
Q15121	PEA15	Astrocytic phosphoprotein PEA-15 OS=Homo sapiens OX=9606 GN=PEA15 PE=1 SV=2	15.04	130	1.09912	0.136355	0.175452	0.917434
Q15126	PMVK	Phosphomevalonate kinase OS=Homo sapiens OX=9606 GN=PMVK PE=1 SV=3	21.995	192	0.964731	-0.0518019	0.82766	1
Q15139	PRKD1	Serine/threonine-protein kinase D1 OS=Homo sapiens OX=9606 GN=PRKD1 PE=1 SV=2	101.704	912	0.910594	-0.13512	0.442441	0.91897
Q15149	PLEC	Plectin OS=Homo sapiens OX=9606 GN=PLEC PE=1 SV=3	531.791	4684	0.893792	-0.161989	0.195937	0.917434
Q15154	PCM1	Pericentriolar material 1 protein OS=Homo sapiens OX=9606 GN=PCM1 PE=1 SV=5	228.544	2024	1.11768	0.160514	0.655488	0.975168
Q15165	PON2	Serum paraoxonase/arylesterase 2 OS=Homo sapiens OX=9606 GN=PON2 PE=1 SV=4	39.381	354	0.866067	-0.207449	0.0636868	0.848219
Q15181	PPA1	Inorganic pyrophosphatase OS=Homo sapiens OX=9606 GN=PPA1 PE=1 SV=2	32.66	289	1.01045	0.0150031	0.783515	1
Q15185	PTGES3	Prostaglandin E synthase 3 OS=Homo sapiens OX=9606 GN=PTGES3 PE=1 SV=1	18.697	160	1.11056	0.151285	0.241421	0.91897
Q15233	NONO	Non-POU domain-containing octamer-binding protein OS=Homo sapiens OX=9606 GN=NONO PE=1 SV=4	54.232	471	0.977266	-0.0331767	0.747288	1
Q15257	PTPA	Serine/threonine-protein phosphatase 2A activator OS=Homo sapiens OX=9606 GN=PTPA PE=1 SV=3	40.668	358	1.09006	0.124409	0.395224	0.91897
Q15269	PWP2	Periodic tryptophan protein 2 homolog OS=Homo sapiens OX=9606 GN=PWP2 PE=1 SV=2	102.452	919	0.920252	-0.119899	0.0684143	0.862518
Q15274	QPRT	Nicotinate-nucleotide pyrophosphorylase [carboxylating] OS=Homo sapiens OX=9606 GN=QPRT PE=1 SV=3	30.846	297	1.00333	0.00480202	0.967528	1
Q15286	RAB35	Ras-related protein Rab-35 OS=Homo sapiens OX=9606 GN=RAB35 PE=1 SV=1	23.025	201	0.704095	-0.506159	0.208849	0.917434
Q15287	RNPS1	RNA-binding protein with serine-rich domain 1 OS=Homo sapiens OX=9606 GN=RNPS1 PE=1 SV=1	34.208	305	0.909642	-0.13663	0.0238054	0.804908
Q15291	RBBP5	Retinoblastoma-binding protein 5 OS=Homo sapiens OX=9606 GN=RBBP5 PE=1 SV=2	59.153	538	0.902665	-0.147737	0.560531	0.936531
Q15293	RCN1	Reticulocalbin-1 OS=Homo sapiens OX=9606 GN=RCN1 PE=1 SV=1	38.89	331	1.13728	0.185588	0.172183	0.917434
Q15363	TMED2	Transmembrane emp24 domain-containing protein 2 OS=Homo sapiens OX=9606 GN=TMED2 PE=1 SV=1	22.761	201	1.02885	0.0410354	0.227781	0.91897
Q15365	PCBP1	Poly(rC)-binding protein 1 OS=Homo sapiens OX=9606 GN=PCBP1 PE=1 SV=2	37.498	356	1.24178	0.312405	0.138313	0.908367
Q15366	PCBP2	Poly(rC)-binding protein 2 OS=Homo sapiens OX=9606 GN=PCBP2 PE=1 SV=1	38.58	365	0.910408	-0.135415	0.486082	0.91897
Q15369	ELOC	Elongin-C OS=Homo sapiens OX=9606 GN=ELOC PE=1 SV=1	12.473	112	1.01859	0.0265698	0.80385	1
Q15370	ELOB	Elongin-B OS=Homo sapiens OX=9606 GN=ELOB PE=1 SV=1	13.133	118	1.01216	0.0174312	0.926054	1
Q15392	DHCR24	Delta(24)-sterol reductase OS=Homo sapiens OX=9606 GN=DHCR24 PE=1 SV=2	60.101	516	0.978175	-0.0318354	0.71701	0.997274
Q15393	SF3B3	Splicing factor 3B subunit 3 OS=Homo sapiens OX=9606 GN=SF3B3 PE=1 SV=4	135.577	1217	1.0058	0.00834194	0.806774	1
Q15397	PUM3	Pumilio homolog 3 OS=Homo sapiens OX=9606 GN=PUM3 PE=1 SV=3	73.584	648	0.960069	-0.0587895	0.117405	0.890238
Q15404	RSU1	Ras suppressor protein 1 OS=Homo sapiens OX=9606 GN=RSU1 PE=1 SV=3	31.54	277	0.938916	-0.090932	0.748824	1
Q15417	CNN3	Calponin-3 OS=Homo sapiens OX=9606 GN=CNN3 PE=1 SV=1	36.414	329	0.971795	-0.0412754	0.556628	0.936531
Q15424	SAFB	Scaffold attachment factor B1 OS=Homo sapiens OX=9606 GN=SAFB PE=1 SV=4	102.642	915	1.00395	0.00568738	0.97174	1
Q15427	SF3B4	Splicing factor 3B subunit 4 OS=Homo sapiens OX=9606 GN=SF3B4 PE=1 SV=1	44.386	424	1.10259	0.140898	0.44597	0.91897
Q15428	SF3A2	Splicing factor 3A subunit 2 OS=Homo sapiens OX=9606 GN=SF3A2 PE=1 SV=2	49.256	464	1.039	0.055194	0.0395804	0.843157
Q15435	PPP1R7	Protein phosphatase 1 regulatory subunit 7 OS=Homo sapiens OX=9606 GN=PPP1R7 PE=1 SV=1	41.564	360	0.965239	-0.0510422	0.0163399	0.737732
Q15436	SEC23A	Protein transport protein Sec23A OS=Homo sapiens OX=9606 GN=SEC23A PE=1 SV=2	86.161	765	0.911319	-0.133973	0.153788	0.911766
Q15459	SF3A1	Splicing factor 3A subunit 1 OS=Homo sapiens OX=9606 GN=SF3A1 PE=1 SV=1	88.886	793	1.09549	0.131582	0.194186	0.917434
Q15554	TERF2	Telomeric repeat-binding factor 2 OS=Homo sapiens OX=9606 GN=TERF2 PE=1 SV=3	59.594	542	0.993028	-0.0100932	0.931407	1
Q15555	MAPRE2	Microtubule-associated protein RP/EB family member 2 OS=Homo sapiens OX=9606 GN=MAPRE2 PE=1 SV=1	37.031	327	0.848099	-0.237695	0.488407	0.91897
Q15629	TRAM1	Translocating chain-associated membrane protein 1 OS=Homo sapiens OX=9606 GN=TRAM1 PE=1 SV=3	43.072	374	0.937433	-0.0932121	0.125422	0.898464
Q15631	TSN	Translin OS=Homo sapiens OX=9606 GN=TSN PE=1 SV=1	26.183	228	1.07951	0.11037	0.1502	0.911766
Q15637	SF1	Splicing factor 1 OS=Homo sapiens OX=9606 GN=SF1 PE=1 SV=4	68.33	639	0.995336	-0.00674434	0.940026	1
Q15642	TRIP10	Cdc42-interacting protein 4 OS=Homo sapiens OX=9606 GN=TRIP10 PE=1 SV=3	68.352	601	1.12966	0.175889	0.111323	0.890238
Q15691	MAPRE1	Microtubule-associated protein RP/EB family member 1 OS=Homo sapiens OX=9606 GN=MAPRE1 PE=1 SV=3	29.999	268	0.876586	-0.190033	0.131683	0.904041
Q15717	ELAVL1	ELAV-like protein 1 OS=Homo sapiens OX=9606 GN=ELAVL1 PE=1 SV=2	36.092	326	0.950456	-0.0733084	0.32106	0.91897
Q15738	NSDHL	Sterol-4-alpha-carboxylate 3-dehydrogenase, decarboxylating OS=Homo sapiens OX=9606 GN=NSDHL PE=1 SV=2	41.9	373	1.01852	0.0264736	0.715031	0.995903
Q15750	TAB1	TGF-beta-activated kinase 1 and MAP3K7-binding protein 1 OS=Homo sapiens OX=9606 GN=TAB1 PE=1 SV=1	54.644	504	0.984803	-0.0220927	0.937703	1
Q15758	SLC1A5	Neutral amino acid transporter B(0) OS=Homo sapiens OX=9606 GN=SLC1A5 PE=1 SV=2	56.598	541	1.09359	0.12907	0.266796	0.91897
Q15785	TOMM34	Mitochondrial import receptor subunit TOM34 OS=Homo sapiens OX=9606 GN=TOMM34 PE=1 SV=2	34.559	309	1.0423	0.0597766	0.82935	1
Q15800	MSMO1	Methylsterol monooxygenase 1 OS=Homo sapiens OX=9606 GN=MSMO1 PE=1 SV=1	35.216	293	1.017	0.0243187	0.503391	0.922366
Q15819	UBE2V2	Ubiquitin-conjugating enzyme E2 variant 2 OS=Homo sapiens OX=9606 GN=UBE2V2 PE=1 SV=4	16.363	145	1.11639	0.158841	0.00828916	0.715498
Q15833	STXBP2	Syntaxin-binding protein 2 OS=Homo sapiens OX=9606 GN=STXBP2 PE=1 SV=2	66.453	593	0.947458	-0.0778654	0.603375	0.954475
Q15836	VAMP3	Vesicle-associated membrane protein 3 OS=Homo sapiens OX=9606 GN=VAMP3 PE=1 SV=3	11.309	100	1.03645	0.0516556	0.625401	0.967449
Q15843	NEDD8	NEDD8 OS=Homo sapiens OX=9606 GN=NEDD8 PE=1 SV=1	9.072	81	0.988259	-0.0170393	0.876517	1
Q15907	RAB11B	Ras-related protein Rab-11B OS=Homo sapiens OX=9606 GN=RAB11B PE=1 SV=4	24.489	218	0.970082	-0.0438214	0.555833	0.936531
Q15942	ZYX	Zyxin OS=Homo sapiens OX=9606 GN=ZYX PE=1 SV=1	61.277	572	0.969544	-0.0446224	0.646087	0.975168
Q16181	SEPTIN7	Septin-7 OS=Homo sapiens OX=9606 GN=SEPTIN7 PE=1 SV=2	50.68	437	1.02799	0.0398295	0.421378	0.91897
Q16186	ADRM1	Proteasomal ubiquitin receptor ADRM1 OS=Homo sapiens OX=9606 GN=ADRM1 PE=1 SV=2	42.153	407	1.40228	0.487772	0.144739	0.908367
Q16401	PSMD5	26S proteasome non-ATPase regulatory subunit 5 OS=Homo sapiens OX=9606 GN=PSMD5 PE=1 SV=3	56.196	504	0.915681	-0.127083	0.270816	0.91897
Q16513	PKN2	Serine/threonine-protein kinase N2 OS=Homo sapiens OX=9606 GN=PKN2 PE=1 SV=1	112.035	984	1.01114	0.0159784	0.908701	1
Q16531	DDB1	DNA damage-binding protein 1 OS=Homo sapiens OX=9606 GN=DDB1 PE=1 SV=1	126.968	1140	0.998915	-0.00156608	0.935571	1
Q16543	CDC37	Hsp90 co-chaperone Cdc37 OS=Homo sapiens OX=9606 GN=CDC37 PE=1 SV=1	44.468	378	1.09072	0.125287	0.464487	0.91897
Q16555	DPYSL2	Dihydropyrimidinase-related protein 2 OS=Homo sapiens OX=9606 GN=DPYSL2 PE=1 SV=1	62.294	572	0.951066	-0.0723819	0.410093	0.91897
Q16576	RBBP7	Histone-binding protein RBBP7 OS=Homo sapiens OX=9606 GN=RBBP7 PE=1 SV=1	47.82	425	0.927691	-0.108283	0.367318	0.91897
Q16594	TAF9	Transcription initiation factor TFIID subunit 9 OS=Homo sapiens OX=9606 GN=TAF9 PE=1 SV=1	28.974	264	0.978902	-0.0307635	0.492418	0.919713
Q16629	SRSF7	Serine/arginine-rich splicing factor 7 OS=Homo sapiens OX=9606 GN=SRSF7 PE=1 SV=1	27.367	238	0.979776	-0.0294765	0.821893	1
Q16630	CPSF6	Cleavage and polyadenylation specificity factor subunit 6 OS=Homo sapiens OX=9606 GN=CPSF6 PE=1 SV=2	59.21	551	1.09645	0.132838	0.0459228	0.843157
Q16643	DBN1	Drebrin OS=Homo sapiens OX=9606 GN=DBN1 PE=1 SV=4	71.429	649	0.985199	-0.0215127	0.750006	1
Q16658	FSCN1	Fascin OS=Homo sapiens OX=9606 GN=FSCN1 PE=1 SV=3	54.53	493	1.02225	0.0317528	0.819953	1
Q16698	DECR1	2,4-dienoyl-CoA reductase [(3E)-enoyl-CoA-producing], mitochondrial OS=Homo sapiens OX=9606 GN=DECR1 PE=1 SV=1	36.068	335	0.935623	-0.0960012	0.112366	0.890238
Q16706	MAN2A1	Alpha-mannosidase 2 OS=Homo sapiens OX=9606 GN=MAN2A1 PE=1 SV=2	131.141	1144	0.859986	-0.217615	0.180336	0.917434
Q16718	NDUFA5	NADH dehydrogenase [ubiquinone] 1 alpha subcomplex subunit 5 OS=Homo sapiens OX=9606 GN=NDUFA5 PE=1 SV=3	13.459	116	0.996719	-0.00474088	0.959053	1
Q16740	CLPP	ATP-dependent Clp protease proteolytic subunit, mitochondrial OS=Homo sapiens OX=9606 GN=CLPP PE=1 SV=1	30.18	277	1.03552	0.0503542	0.33206	0.91897
Q16762	TST	Thiosulfate sulfurtransferase OS=Homo sapiens OX=9606 GN=TST PE=1 SV=4	33.429	297	0.998152	-0.00266906	0.986516	1
Q16773	KYAT1	Kynurenine--oxoglutarate transaminase 1 OS=Homo sapiens OX=9606 GN=KYAT1 PE=1 SV=1	47.875	422	0.958814	-0.060677	0.560666	0.936531
Q16775	HAGH	Hydroxyacylglutathione hydrolase, mitochondrial OS=Homo sapiens OX=9606 GN=HAGH PE=1 SV=2	33.806	308	1.0823	0.114095	0.686936	0.989854
Q16778	H2BC21	Histone H2B type 2-E OS=Homo sapiens OX=9606 GN=H2BC21 PE=1 SV=3	13.92	126	0.449668	-1.15307	0.366319	0.91897
Q16795	NDUFA9	NADH dehydrogenase [ubiquinone] 1 alpha subcomplex subunit 9, mitochondrial OS=Homo sapiens OX=9606 GN=NDUFA9 PE=1 SV=2	42.51	377	0.820948	-0.284636	0.0605118	0.848219
Q16822	PCK2	Phosphoenolpyruvate carboxykinase [GTP], mitochondrial OS=Homo sapiens OX=9606 GN=PCK2 PE=1 SV=4	70.699	640	0.93674	-0.09428	0.101596	0.890238
Q16836	HADH	Hydroxyacyl-coenzyme A dehydrogenase, mitochondrial OS=Homo sapiens OX=9606 GN=HADH PE=1 SV=3	34.294	314	1.02706	0.0385151	0.240332	0.91897
Q16851	UGP2	UTP--glucose-1-phosphate uridylyltransferase OS=Homo sapiens OX=9606 GN=UGP2 PE=1 SV=5	56.94	508	0.952823	-0.0697205	0.0695962	0.862518
Q16881	TXNRD1	Thioredoxin reductase 1, cytoplasmic OS=Homo sapiens OX=9606 GN=TXNRD1 PE=1 SV=3	70.906	649	1.10882	0.149023	0.102211	0.890238
Q16891	IMMT	MICOS complex subunit MIC60 OS=Homo sapiens OX=9606 GN=IMMT PE=1 SV=1	83.678	758	1.03978	0.0562765	0.189339	0.917434
Q1KMD3	HNRNPUL2	Heterogeneous nuclear ribonucleoprotein U-like protein 2 OS=Homo sapiens OX=9606 GN=HNRNPUL2 PE=1 SV=1	85.105	747	1.01555	0.0222651	0.301047	0.91897
Q27J81	INF2	Inverted formin-2 OS=Homo sapiens OX=9606 GN=INF2 PE=1 SV=2	135.624	1249	0.944086	-0.0830101	0.370001	0.91897
Q29RF7	PDS5A	Sister chromatid cohesion protein PDS5 homolog A OS=Homo sapiens OX=9606 GN=PDS5A PE=1 SV=1	150.83	1337	1.04262	0.0602161	0.711565	0.995903
Q2NL82	TSR1	Pre-rRNA-processing protein TSR1 homolog OS=Homo sapiens OX=9606 GN=TSR1 PE=1 SV=1	91.81	804	0.988829	-0.0162072	0.952623	1
Q2PZI1	DPY19L1	Probable C-mannosyltransferase DPY19L1 OS=Homo sapiens OX=9606 GN=DPY19L1 PE=2 SV=1	77.319	675	0.848882	-0.236364	0.0423393	0.843157
Q2TAL8	QRICH1	Transcriptional regulator QRICH1 OS=Homo sapiens OX=9606 GN=QRICH1 PE=1 SV=1	86.436	776	1.04247	0.0600118	0.50583	0.922366
Q2TAY7	SMU1	WD40 repeat-containing protein SMU1 OS=Homo sapiens OX=9606 GN=SMU1 PE=1 SV=2	57.544	513	1.02522	0.0359286	0.739796	1
Q32MZ4	LRRFIP1	Leucine-rich repeat flightless-interacting protein 1 OS=Homo sapiens OX=9606 GN=LRRFIP1 PE=1 SV=2	89.253	808	0.99202	-0.0115594	0.900288	1
Q3LXA3	TKFC	Triokinase/FMN cyclase OS=Homo sapiens OX=9606 GN=TKFC PE=1 SV=2	58.947	575	0.952098	-0.0708183	0.248052	0.91897
Q3MHD2	LSM12	Protein LSM12 OS=Homo sapiens OX=9606 GN=LSM12 PE=1 SV=2	21.701	195	1.06082	0.0851758	0.253175	0.91897
Q3SXM5	HSDL1	Inactive hydroxysteroid dehydrogenase-like protein 1 OS=Homo sapiens OX=9606 GN=HSDL1 PE=1 SV=3	37.002	330	0.92015	-0.120059	0.43238	0.91897
Q3ZCQ8	TIMM50	Mitochondrial import inner membrane translocase subunit TIM50 OS=Homo sapiens OX=9606 GN=TIMM50 PE=1 SV=2	39.646	353	0.942118	-0.0860202	0.373635	0.91897
Q49A26	GLYR1	Cytokine-like nuclear factor N-PAC OS=Homo sapiens OX=9606 GN=GLYR1 PE=1 SV=4	60.547	553	0.928793	-0.106572	0.207509	0.917434
Q4G0J3	LARP7	La-related protein 7 OS=Homo sapiens OX=9606 GN=LARP7 PE=1 SV=1	66.899	582	0.933772	-0.0988573	0.36632	0.91897
Q4G0N4	NADK2	NAD kinase 2, mitochondrial OS=Homo sapiens OX=9606 GN=NADK2 PE=1 SV=2	49.433	442	0.918468	-0.122699	0.409744	0.91897
Q4G148	GXYLT1	Glucoside xylosyltransferase 1 OS=Homo sapiens OX=9606 GN=GXYLT1 PE=1 SV=2	50.567	440	1.06788	0.0947449	0.645792	0.975168
Q4KMQ2	ANO6	Anoctamin-6 OS=Homo sapiens OX=9606 GN=ANO6 PE=1 SV=2	106.165	910	1.31646	0.396669	0.089567	0.877071
Q4V328	GRIPAP1	GRIP1-associated protein 1 OS=Homo sapiens OX=9606 GN=GRIPAP1 PE=1 SV=2	96.006	841	1.068	0.0949057	0.503915	0.922366
Q4VC31	MIX23	Protein MIX23 OS=Homo sapiens OX=9606 GN=MIX23 PE=1 SV=1	16.62	144	0.992039	-0.0115307	0.912093	1
Q52LJ0	FAM98B	Protein FAM98B OS=Homo sapiens OX=9606 GN=FAM98B PE=1 SV=2	45.547	433	0.989678	-0.014969	0.950116	1
Q53EL6	PDCD4	Programmed cell death protein 4 OS=Homo sapiens OX=9606 GN=PDCD4 PE=1 SV=2	51.735	469	1.33939	0.421575	0.197558	0.917434
Q53GQ0	HSD17B12	Very-long-chain 3-oxoacyl-CoA reductase OS=Homo sapiens OX=9606 GN=HSD17B12 PE=1 SV=2	34.324	312	1.0455	0.0641938	0.237061	0.91897
Q53GS9	USP39	U4/U6.U5 tri-snRNP-associated protein 2 OS=Homo sapiens OX=9606 GN=USP39 PE=1 SV=2	65.381	565	1.04848	0.0682998	0.0768262	0.873104
Q53H12	AGK	Acylglycerol kinase, mitochondrial OS=Homo sapiens OX=9606 GN=AGK PE=1 SV=2	47.137	422	1.04286	0.0605467	0.543973	0.93549
Q53H82	LACTB2	Endoribonuclease LACTB2 OS=Homo sapiens OX=9606 GN=LACTB2 PE=1 SV=2	32.806	288	1.00545	0.00784725	0.957563	1
Q53HL2	CDCA8	Borealin OS=Homo sapiens OX=9606 GN=CDCA8 PE=1 SV=2	31.323	280	1.07396	0.102943	0.395299	0.91897
Q58FF8	HSP90AB2P	Putative heat shock protein HSP 90-beta 2 OS=Homo sapiens OX=9606 GN=HSP90AB2P PE=1 SV=2	44.349	381	1.0475	0.0669569	0.568249	0.937673
Q5BJD5	TMEM41B	Transmembrane protein 41B OS=Homo sapiens OX=9606 GN=TMEM41B PE=1 SV=1	32.513	291	0.834118	-0.261676	0.3907	0.91897
Q5BJF2	TMEM97	Sigma intracellular receptor 2 OS=Homo sapiens OX=9606 GN=TMEM97 PE=1 SV=1	20.848	176	0.959029	-0.0603531	0.371417	0.91897
Q5BKZ1	ZNF326	DBIRD complex subunit ZNF326 OS=Homo sapiens OX=9606 GN=ZNF326 PE=1 SV=2	65.654	582	0.953201	-0.069147	0.6424	0.974188
Q5H9R7	PPP6R3	Serine/threonine-protein phosphatase 6 regulatory subunit 3 OS=Homo sapiens OX=9606 GN=PPP6R3 PE=1 SV=2	97.669	873	0.961971	-0.055935	0.307312	0.91897
Q5JRA6	MIA3	Transport and Golgi organization protein 1 homolog OS=Homo sapiens OX=9606 GN=MIA3 PE=1 SV=1	213.702	1907	1.04066	0.0574989	0.614337	0.959916
Q5JRX3	PITRM1	Presequence protease, mitochondrial OS=Homo sapiens OX=9606 GN=PITRM1 PE=1 SV=3	117.413	1037	1.04121	0.05826	0.596345	0.953987
Q5JTH9	RRP12	RRP12-like protein OS=Homo sapiens OX=9606 GN=RRP12 PE=1 SV=2	143.702	1297	0.914098	-0.129579	0.508871	0.922366
Q5JTV8	TOR1AIP1	Torsin-1A-interacting protein 1 OS=Homo sapiens OX=9606 GN=TOR1AIP1 PE=1 SV=2	66.248	583	0.968974	-0.0454697	0.385161	0.91897
Q5JTZ9	AARS2	Alanine--tRNA ligase, mitochondrial OS=Homo sapiens OX=9606 GN=AARS2 PE=1 SV=1	107.34	985	0.873842	-0.194556	0.187491	0.917434
Q5JVF3	PCID2	PCI domain-containing protein 2 OS=Homo sapiens OX=9606 GN=PCID2 PE=1 SV=2	46.03	399	0.945729	-0.0805007	0.430021	0.91897
Q5JWF2	GNAS	Guanine nucleotide-binding protein G(s) subunit alpha isoforms XLas OS=Homo sapiens OX=9606 GN=GNAS PE=1 SV=2	111.025	1037	0.915522	-0.127333	0.315342	0.91897
Q5PRF9	SAMD4B	Protein Smaug homolog 2 OS=Homo sapiens OX=9606 GN=SAMD4B PE=1 SV=1	75.483	694	0.992816	-0.0104023	0.944452	1
Q5SRE5	NUP188	Nucleoporin NUP188 OS=Homo sapiens OX=9606 GN=NUP188 PE=1 SV=1	196.043	1749	0.886626	-0.173603	0.0557374	0.846704
Q5SSJ5	HP1BP3	Heterochromatin protein 1-binding protein 3 OS=Homo sapiens OX=9606 GN=HP1BP3 PE=1 SV=1	61.207	553	0.980265	-0.0287557	0.445158	0.91897
Q5SY16	NOL9	Polynucleotide 5'-hydroxyl-kinase NOL9 OS=Homo sapiens OX=9606 GN=NOL9 PE=1 SV=1	79.323	702	0.821618	-0.283461	0.279076	0.91897
Q5T160	RARS2	Probable arginine--tRNA ligase, mitochondrial OS=Homo sapiens OX=9606 GN=RARS2 PE=1 SV=1	65.505	578	0.914369	-0.129151	0.514409	0.924641
Q5T2W1	PDZK1	Na(+)/H(+) exchange regulatory cofactor NHE-RF3 OS=Homo sapiens OX=9606 GN=PDZK1 PE=1 SV=2	57.129	519	0.895511	-0.159217	0.369904	0.91897
Q5T3I0	GPATCH4	G patch domain-containing protein 4 OS=Homo sapiens OX=9606 GN=GPATCH4 PE=1 SV=2	50.381	446	0.865769	-0.207945	0.421027	0.91897
Q5T4S7	UBR4	E3 ubiquitin-protein ligase UBR4 OS=Homo sapiens OX=9606 GN=UBR4 PE=1 SV=1	573.841	5183	0.980635	-0.0282113	0.67049	0.980346
Q5T6V5	QNG1	Q-nucleotide N-glycosylase 1 OS=Homo sapiens OX=9606 GN=QNG1 PE=1 SV=1	39.029	341	0.968254	-0.0465426	0.77468	1
Q5T8D3	ACBD5	Acyl-CoA-binding domain-containing protein 5 OS=Homo sapiens OX=9606 GN=ACBD5 PE=1 SV=1	60.092	534	0.962192	-0.0556028	0.778009	1
Q5T8P6	RBM26	RNA-binding protein 26 OS=Homo sapiens OX=9606 GN=RBM26 PE=1 SV=3	113.597	1007	1.11582	0.158102	0.349503	0.91897
Q5T9A4	ATAD3B	ATPase family AAA domain-containing protein 3B OS=Homo sapiens OX=9606 GN=ATAD3B PE=1 SV=1	72.573	648	0.966455	-0.0492248	0.563238	0.937076
Q5TDH0	DDI2	Protein DDI1 homolog 2 OS=Homo sapiens OX=9606 GN=DDI2 PE=1 SV=1	44.523	399	0.952442	-0.0702968	0.315164	0.91897
Q5TEC6	H3-7	Histone H3-7 OS=Homo sapiens OX=9606 GN=H3-7 PE=1 SV=1	15.43	136	0.914892	-0.128327	0.417261	0.91897
Q5TFE4	NT5DC1	5'-nucleotidase domain-containing protein 1 OS=Homo sapiens OX=9606 GN=NT5DC1 PE=1 SV=1	51.845	455	0.987464	-0.0181996	0.348103	0.91897
Q5U5X0	LYRM7	Complex III assembly factor LYRM7 OS=Homo sapiens OX=9606 GN=LYRM7 PE=1 SV=1	11.955	104	0.979516	-0.0298587	0.956937	1
Q5UIP0	RIF1	Telomere-associated protein RIF1 OS=Homo sapiens OX=9606 GN=RIF1 PE=1 SV=2	274.466	2472	1.17404	0.231479	0.211397	0.917434
Q5VT52	RPRD2	Regulation of nuclear pre-mRNA domain-containing protein 2 OS=Homo sapiens OX=9606 GN=RPRD2 PE=1 SV=1	156.02	1461	1.0383	0.0542272	0.518486	0.924641
Q5VT66	MTARC1	Mitochondrial amidoxime-reducing component 1 OS=Homo sapiens OX=9606 GN=MTARC1 PE=1 SV=1	37.499	337	1.01022	0.0146637	0.904377	1
Q5VTL8	PRPF38B	Pre-mRNA-splicing factor 38B OS=Homo sapiens OX=9606 GN=PRPF38B PE=1 SV=1	64.468	546	0.95622	-0.0645862	0.112669	0.890238
Q5VTR2	RNF20	E3 ubiquitin-protein ligase BRE1A OS=Homo sapiens OX=9606 GN=RNF20 PE=1 SV=2	113.662	975	1.16212	0.216762	0.0216819	0.78259
Q5VW38	GPR107	Protein GPR107 OS=Homo sapiens OX=9606 GN=GPR107 PE=1 SV=1	66.99	600	1.04852	0.068357	0.75476	1
Q5VWZ2	LYPLAL1	Lysophospholipase-like protein 1 OS=Homo sapiens OX=9606 GN=LYPLAL1 PE=1 SV=3	26.316	237	0.909497	-0.136859	0.0744559	0.863523
Q5VYK3	ECPAS	Proteasome adapter and scaffold protein ECM29 OS=Homo sapiens OX=9606 GN=ECPAS PE=1 SV=2	204.291	1845	1.01916	0.0273866	0.621708	0.965382
Q5XKP0	MICOS13	MICOS complex subunit MIC13 OS=Homo sapiens OX=9606 GN=MICOS13 PE=1 SV=1	13.087	118	0.941935	-0.0863012	0.532598	0.932818
Q5ZPR3	CD276	CD276 antigen OS=Homo sapiens OX=9606 GN=CD276 PE=1 SV=1	57.235	534	1.0149	0.0213407	0.856228	1
Q63HN8	RNF213	E3 ubiquitin-protein ligase RNF213 OS=Homo sapiens OX=9606 GN=RNF213 PE=1 SV=3	591.407	5207	0.877731	-0.188149	0.202697	0.917434
Q68CZ2	TNS3	Tensin-3 OS=Homo sapiens OX=9606 GN=TNS3 PE=1 SV=2	155.266	1445	0.904091	-0.14546	0.561352	0.936531
Q68E01	INTS3	Integrator complex subunit 3 OS=Homo sapiens OX=9606 GN=INTS3 PE=1 SV=1	118.07	1043	0.849087	-0.236015	0.584554	0.950057
Q69YN4	VIRMA	Protein virilizer homolog OS=Homo sapiens OX=9606 GN=VIRMA PE=1 SV=2	202.025	1812	0.981226	-0.027342	0.814238	1
Q6DD88	ATL3	Atlastin-3 OS=Homo sapiens OX=9606 GN=ATL3 PE=1 SV=1	60.542	541	0.99389	-0.00884234	0.771424	1
Q6DKI1	RPL7L1	60S ribosomal protein L7-like 1 OS=Homo sapiens OX=9606 GN=RPL7L1 PE=1 SV=2	29.669	255	0.937545	-0.09304	0.366624	0.91897
Q6IA86	ELP2	Elongator complex protein 2 OS=Homo sapiens OX=9606 GN=ELP2 PE=1 SV=2	92.5	826	1.07395	0.102928	0.840625	1
Q6IBS0	TWF2	Twinfilin-2 OS=Homo sapiens OX=9606 GN=TWF2 PE=1 SV=2	39.548	349	1.05408	0.0759828	0.438322	0.91897
Q6IN85	PPP4R3A	Serine/threonine-protein phosphatase 4 regulatory subunit 3A OS=Homo sapiens OX=9606 GN=PPP4R3A PE=1 SV=1	95.368	833	0.965469	-0.0506982	0.073464	0.863523
Q6JQN1	ACAD10	Acyl-CoA dehydrogenase family member 10 OS=Homo sapiens OX=9606 GN=ACAD10 PE=1 SV=1	118.834	1059	0.93882	-0.0910792	0.475449	0.91897
Q6KC79	NIPBL	Nipped-B-like protein OS=Homo sapiens OX=9606 GN=NIPBL PE=1 SV=2	316.051	2804	1.00077	0.00110625	0.991684	1
Q6NUK1	SLC25A24	Mitochondrial adenyl nucleotide antiporter SLC25A24 OS=Homo sapiens OX=9606 GN=SLC25A24 PE=1 SV=2	53.354	477	0.965116	-0.0512251	0.807192	1
Q6NUM9	RETSAT	All-trans-retinol 13,14-reductase OS=Homo sapiens OX=9606 GN=RETSAT PE=1 SV=2	66.82	610	0.983429	-0.0241076	0.809117	1
Q6NUQ4	TMEM214	Transmembrane protein 214 OS=Homo sapiens OX=9606 GN=TMEM214 PE=1 SV=2	77.151	689	0.876646	-0.189933	0.143824	0.908367
Q6NVY1	HIBCH	3-hydroxyisobutyryl-CoA hydrolase, mitochondrial OS=Homo sapiens OX=9606 GN=HIBCH PE=1 SV=2	43.482	386	1.02188	0.0312211	0.373966	0.91897
Q6NYC1	JMJD6	Bifunctional arginine demethylase and lysyl-hydroxylase JMJD6 OS=Homo sapiens OX=9606 GN=JMJD6 PE=1 SV=1	46.462	403	0.943075	-0.0845557	0.734488	1
Q6NZY4	ZCCHC8	Zinc finger CCHC domain-containing protein 8 OS=Homo sapiens OX=9606 GN=ZCCHC8 PE=1 SV=2	78.577	707	0.837985	-0.255003	0.412329	0.91897
Q6P1A2	LPCAT3	Lysophospholipid acyltransferase 5 OS=Homo sapiens OX=9606 GN=LPCAT3 PE=1 SV=1	56.035	487	0.85392	-0.227827	0.223888	0.91897
Q6P1J9	CDC73	Parafibromin OS=Homo sapiens OX=9606 GN=CDC73 PE=1 SV=1	60.577	531	0.898921	-0.153734	0.33258	0.91897
Q6P2E9	EDC4	Enhancer of mRNA-decapping protein 4 OS=Homo sapiens OX=9606 GN=EDC4 PE=1 SV=1	151.661	1401	0.926494	-0.110146	0.0464058	0.843157
Q6P2Q9	PRPF8	Pre-mRNA-processing-splicing factor 8 OS=Homo sapiens OX=9606 GN=PRPF8 PE=1 SV=2	273.6	2335	0.952261	-0.0705715	0.113605	0.890238
Q6P3W7	SCYL2	SCY1-like protein 2 OS=Homo sapiens OX=9606 GN=SCYL2 PE=1 SV=1	103.709	929	1.10834	0.148399	0.210043	0.917434
Q6P4A8	PLBD1	Phospholipase B-like 1 OS=Homo sapiens OX=9606 GN=PLBD1 PE=1 SV=2	63.255	553	0.889519	-0.168902	0.107746	0.890238
Q6P587	FAHD1	Acylpyruvase FAHD1, mitochondrial OS=Homo sapiens OX=9606 GN=FAHD1 PE=1 SV=2	24.843	224	1.23611	0.305809	0.0575425	0.848219
Q6P996	PDXDC1	Pyridoxal-dependent decarboxylase domain-containing protein 1 OS=Homo sapiens OX=9606 GN=PDXDC1 PE=1 SV=2	86.707	788	0.909739	-0.136475	0.0458686	0.843157
Q6P9B9	INTS5	Integrator complex subunit 5 OS=Homo sapiens OX=9606 GN=INTS5 PE=1 SV=1	107.995	1019	1.10011	0.137653	0.497939	0.922366
Q6PI48	DARS2	Aspartate--tRNA ligase, mitochondrial OS=Homo sapiens OX=9606 GN=DARS2 PE=1 SV=1	73.563	645	1.0525	0.0738222	0.348788	0.91897
Q6PID6	TTC33	Tetratricopeptide repeat protein 33 OS=Homo sapiens OX=9606 GN=TTC33 PE=1 SV=2	29.411	262	0.93018	-0.104419	0.619786	0.964289
Q6PIU2	NCEH1	Neutral cholesterol ester hydrolase 1 OS=Homo sapiens OX=9606 GN=NCEH1 PE=1 SV=3	45.808	408	0.9821	-0.0260586	0.828988	1
Q6PJT7	ZC3H14	Zinc finger CCCH domain-containing protein 14 OS=Homo sapiens OX=9606 GN=ZC3H14 PE=1 SV=1	82.876	736	0.999823	-0.000255493	0.999247	1
Q6PKG0	LARP1	La-related protein 1 OS=Homo sapiens OX=9606 GN=LARP1 PE=1 SV=2	123.51	1096	0.967127	-0.0482223	0.711466	0.995903
Q6PL18	ATAD2	ATPase family AAA domain-containing protein 2 OS=Homo sapiens OX=9606 GN=ATAD2 PE=1 SV=1	158.554	1390	0.911758	-0.133277	0.548996	0.93549
Q6R327	RICTOR	Rapamycin-insensitive companion of mTOR OS=Homo sapiens OX=9606 GN=RICTOR PE=1 SV=1	192.218	1708	0.953494	-0.0687046	0.545835	0.93549
Q6UN15	FIP1L1	Pre-mRNA 3'-end-processing factor FIP1 OS=Homo sapiens OX=9606 GN=FIP1L1 PE=1 SV=1	66.526	594	0.887845	-0.17162	0.138953	0.908367
Q6UW02	CYP20A1	Cytochrome P450 20A1 OS=Homo sapiens OX=9606 GN=CYP20A1 PE=1 SV=1	52.432	462	0.890657	-0.167058	0.233349	0.91897
Q6UW63	POGLUT2	Protein O-glucosyltransferase 2 OS=Homo sapiens OX=9606 GN=POGLUT2 PE=1 SV=1	58.043	502	0.876005	-0.190988	0.624446	0.966894
Q6UW68	TMEM205	Transmembrane protein 205 OS=Homo sapiens OX=9606 GN=TMEM205 PE=1 SV=1	21.198	189	0.980461	-0.0284676	0.841529	1
Q6YN16	HSDL2	Hydroxysteroid dehydrogenase-like protein 2 OS=Homo sapiens OX=9606 GN=HSDL2 PE=1 SV=1	45.395	418	0.978624	-0.0311735	0.697116	0.99311
Q6ZN17	LIN28B	Protein lin-28 homolog B OS=Homo sapiens OX=9606 GN=LIN28B PE=1 SV=1	27.084	250	0.941479	-0.086999	0.0850814	0.877071
Q6ZRP7	QSOX2	Sulfhydryl oxidase 2 OS=Homo sapiens OX=9606 GN=QSOX2 PE=1 SV=3	77.529	698	1.00964	0.0138347	0.896845	1
Q6ZXV5	TMTC3	Protein O-mannosyl-transferase TMTC3 OS=Homo sapiens OX=9606 GN=TMTC3 PE=1 SV=2	104.009	915	0.948331	-0.076537	0.375084	0.91897
Q709C8	VPS13C	Intermembrane lipid transfer protein VPS13C OS=Homo sapiens OX=9606 GN=VPS13C PE=1 SV=1	422.39	3753	0.945354	-0.081073	0.653816	0.975168
Q709F0	ACAD11	Acyl-CoA dehydrogenase family member 11 OS=Homo sapiens OX=9606 GN=ACAD11 PE=1 SV=3	87.264	780	0.920783	-0.119067	0.0024389	0.655598
Q70UQ0	IKBIP	Inhibitor of nuclear factor kappa-B kinase-interacting protein OS=Homo sapiens OX=9606 GN=IKBIP PE=1 SV=1	39.309	350	0.863176	-0.212273	0.460217	0.91897
Q71RC2	LARP4	La-related protein 4 OS=Homo sapiens OX=9606 GN=LARP4 PE=1 SV=3	80.596	724	1.03557	0.0504273	0.249807	0.91897
Q71UI9	H2AZ2	Histone H2A.V OS=Homo sapiens OX=9606 GN=H2AZ2 PE=1 SV=3	13.509	128	0.874258	-0.193869	0.331833	0.91897
Q7KZF4	SND1	Staphylococcal nuclease domain-containing protein 1 OS=Homo sapiens OX=9606 GN=SND1 PE=1 SV=1	101.997	910	0.953824	-0.0682055	0.130757	0.902877
Q7L014	DDX46	Probable ATP-dependent RNA helicase DDX46 OS=Homo sapiens OX=9606 GN=DDX46 PE=1 SV=2	117.362	1031	0.924896	-0.112636	0.489428	0.91897
Q7L0Y3	TRMT10C	tRNA methyltransferase 10 homolog C OS=Homo sapiens OX=9606 GN=TRMT10C PE=1 SV=2	47.347	403	0.983424	-0.024115	0.860846	1
Q7L1Q6	BZW1	eIF5-mimic protein 2 OS=Homo sapiens OX=9606 GN=BZW1 PE=1 SV=1	48.043	419	1.34361	0.426116	0.244886	0.91897
Q7L2E3	DHX30	ATP-dependent RNA helicase DHX30 OS=Homo sapiens OX=9606 GN=DHX30 PE=1 SV=1	133.938	1194	0.921884	-0.117343	0.277916	0.91897
Q7L2H7	EIF3M	Eukaryotic translation initiation factor 3 subunit M OS=Homo sapiens OX=9606 GN=EIF3M PE=1 SV=1	42.503	374	1.06989	0.0974591	0.0988797	0.890238
Q7L3T8	PARS2	Probable proline--tRNA ligase, mitochondrial OS=Homo sapiens OX=9606 GN=PARS2 PE=1 SV=1	53.263	475	0.994071	-0.00857924	0.96207	1
Q7L4I2	RSRC2	Arginine/serine-rich coiled-coil protein 2 OS=Homo sapiens OX=9606 GN=RSRC2 PE=1 SV=1	50.56	434	1.13159	0.178357	0.534939	0.933121
Q7L576	CYFIP1	Cytoplasmic FMR1-interacting protein 1 OS=Homo sapiens OX=9606 GN=CYFIP1 PE=1 SV=1	145.182	1253	1.02614	0.0372315	0.670968	0.980346
Q7L5D6	GET4	Golgi to ER traffic protein 4 homolog OS=Homo sapiens OX=9606 GN=GET4 PE=1 SV=1	36.504	327	1.0535	0.0751923	0.613895	0.959916
Q7L5N1	COPS6	COP9 signalosome complex subunit 6 OS=Homo sapiens OX=9606 GN=COPS6 PE=1 SV=1	36.163	327	1.09674	0.133221	0.382116	0.91897
Q7L8L6	FASTKD5	FAST kinase domain-containing protein 5, mitochondrial OS=Homo sapiens OX=9606 GN=FASTKD5 PE=1 SV=1	86.574	764	0.98981	-0.0147763	0.667591	0.980346
Q7LGA3	HS2ST1	Heparan sulfate 2-O-sulfotransferase 1 OS=Homo sapiens OX=9606 GN=HS2ST1 PE=1 SV=1	41.881	356	1.0059	0.00848145	0.924473	1
Q7RTV0	PHF5A	PHD finger-like domain-containing protein 5A OS=Homo sapiens OX=9606 GN=PHF5A PE=1 SV=1	12.405	110	1.33438	0.416167	0.201521	0.917434
Q7Z2K6	ERMP1	Endoplasmic reticulum metallopeptidase 1 OS=Homo sapiens OX=9606 GN=ERMP1 PE=1 SV=2	100.231	904	0.952215	-0.0706414	0.638563	0.971503
Q7Z2W4	ZC3HAV1	Zinc finger CCCH-type antiviral protein 1 OS=Homo sapiens OX=9606 GN=ZC3HAV1 PE=1 SV=3	101.431	902	0.942911	-0.0848068	0.650049	0.975168
Q7Z2Z2	EFL1	Elongation factor-like GTPase 1 OS=Homo sapiens OX=9606 GN=EFL1 PE=1 SV=2	125.43	1120	1.00567	0.00816285	0.979714	1
Q7Z3B4	NUP54	Nucleoporin p54 OS=Homo sapiens OX=9606 GN=NUP54 PE=1 SV=2	55.435	507	1.06022	0.0843593	0.292906	0.91897
Q7Z3K3	POGZ	Pogo transposable element with ZNF domain OS=Homo sapiens OX=9606 GN=POGZ PE=1 SV=2	155.344	1410	1.00271	0.00391026	0.982807	1
Q7Z3U7	MON2	Protein MON2 homolog OS=Homo sapiens OX=9606 GN=MON2 PE=1 SV=3	190.359	1717	0.969104	-0.0452773	0.712708	0.995903
Q7Z406	MYH14	Myosin-14 OS=Homo sapiens OX=9606 GN=MYH14 PE=1 SV=2	227.871	1995	0.876044	-0.190925	0.340312	0.91897
Q7Z417	NUFIP2	FMR1-interacting protein NUFIP2 OS=Homo sapiens OX=9606 GN=NUFIP2 PE=1 SV=1	76.121	695	1.03622	0.0513352	0.724078	1
Q7Z434	MAVS	Mitochondrial antiviral-signaling protein OS=Homo sapiens OX=9606 GN=MAVS PE=1 SV=2	56.528	540	0.895325	-0.159516	0.0308709	0.821983
Q7Z460	CLASP1	CLIP-associating protein 1 OS=Homo sapiens OX=9606 GN=CLASP1 PE=1 SV=1	169.451	1538	0.301041	-1.73197	0.149797	0.911766
Q7Z478	DHX29	ATP-dependent RNA helicase DHX29 OS=Homo sapiens OX=9606 GN=DHX29 PE=1 SV=2	155.236	1369	0.905806	-0.142727	0.450627	0.91897
Q7Z4H8	POGLUT3	Protein O-glucosyltransferase 3 OS=Homo sapiens OX=9606 GN=POGLUT3 PE=1 SV=2	58.573	507	0.989409	-0.0153608	0.60736	0.958272
Q7Z4S6	KIF21A	Kinesin-like protein KIF21A OS=Homo sapiens OX=9606 GN=KIF21A PE=1 SV=2	187.179	1674	1.07975	0.1107	0.408757	0.91897
Q7Z4V5	HDGFL2	Hepatoma-derived growth factor-related protein 2 OS=Homo sapiens OX=9606 GN=HDGFL2 PE=1 SV=1	74.317	671	1.15815	0.211825	0.44674	0.91897
Q7Z4W1	DCXR	L-xylulose reductase OS=Homo sapiens OX=9606 GN=DCXR PE=1 SV=2	25.913	244	1.05676	0.0796519	0.210346	0.917434
Q7Z5K2	WAPL	Wings apart-like protein homolog OS=Homo sapiens OX=9606 GN=WAPL PE=1 SV=1	132.946	1190	1.03583	0.0507853	0.832889	1
Q7Z5L9	IRF2BP2	Interferon regulatory factor 2-binding protein 2 OS=Homo sapiens OX=9606 GN=IRF2BP2 PE=1 SV=2	61.025	587	0.889184	-0.169446	0.522875	0.927069
Q7Z6Z7	HUWE1	E3 ubiquitin-protein ligase HUWE1 OS=Homo sapiens OX=9606 GN=HUWE1 PE=1 SV=3	481.891	4374	1.00174	0.00250909	0.976061	1
Q7Z7H5	TMED4	Transmembrane emp24 domain-containing protein 4 OS=Homo sapiens OX=9606 GN=TMED4 PE=1 SV=1	25.943	227	0.901576	-0.149479	0.266665	0.91897
Q86SQ0	PHLDB2	Pleckstrin homology-like domain family B member 2 OS=Homo sapiens OX=9606 GN=PHLDB2 PE=1 SV=2	142.158	1253	0.871915	-0.197741	0.0116983	0.734978
Q86TB9	PATL1	Protein PAT1 homolog 1 OS=Homo sapiens OX=9606 GN=PATL1 PE=1 SV=2	86.85	770	0.87383	-0.194575	0.561053	0.936531
Q86TG7	PEG10	Retrotransposon-derived protein PEG10 OS=Homo sapiens OX=9606 GN=PEG10 PE=1 SV=2	80.173	708	0.919429	-0.121189	0.679794	0.986144
Q86TI2	DPP9	Dipeptidyl peptidase 9 OS=Homo sapiens OX=9606 GN=DPP9 PE=1 SV=3	98.263	863	0.928581	-0.106901	0.552068	0.93549
Q86TX2	ACOT1	Acyl-coenzyme A thioesterase 1 OS=Homo sapiens OX=9606 GN=ACOT1 PE=1 SV=1	46.277	421	0.887487	-0.172201	0.396517	0.91897
Q86U38	NOP9	Nucleolar protein 9 OS=Homo sapiens OX=9606 GN=NOP9 PE=1 SV=1	69.438	636	0.983791	-0.0235756	0.91591	1
Q86U42	PABPN1	Polyadenylate-binding protein 2 OS=Homo sapiens OX=9606 GN=PABPN1 PE=1 SV=3	32.749	306	1.07237	0.100803	0.0201236	0.777408
Q86U44	METTL3	N6-adenosine-methyltransferase catalytic subunit OS=Homo sapiens OX=9606 GN=METTL3 PE=1 SV=2	64.474	580	0.927756	-0.108183	0.433557	0.91897
Q86U86	PBRM1	Protein polybromo-1 OS=Homo sapiens OX=9606 GN=PBRM1 PE=1 SV=1	192.948	1689	1.01624	0.0232359	0.915365	1
Q86UE4	MTDH	Protein LYRIC OS=Homo sapiens OX=9606 GN=MTDH PE=1 SV=2	63.837	582	1.04096	0.0579204	0.40609	0.91897
Q86UP2	KTN1	Kinectin OS=Homo sapiens OX=9606 GN=KTN1 PE=1 SV=1	156.275	1357	0.992421	-0.0109762	0.882918	1
Q86V81	ALYREF	THO complex subunit 4 OS=Homo sapiens OX=9606 GN=ALYREF PE=1 SV=3	26.888	257	0.914301	-0.129259	0.269067	0.91897
Q86VP6	CAND1	Cullin-associated NEDD8-dissociated protein 1 OS=Homo sapiens OX=9606 GN=CAND1 PE=1 SV=2	136.376	1230	1.01971	0.0281589	0.679829	0.986144
Q86W42	THOC6	THO complex subunit 6 homolog OS=Homo sapiens OX=9606 GN=THOC6 PE=1 SV=1	37.535	341	0.900342	-0.151455	0.0864653	0.877071
Q86WA6	BPHL	Valacyclovir hydrolase OS=Homo sapiens OX=9606 GN=BPHL PE=1 SV=1	32.543	291	1.16047	0.214709	0.477389	0.91897
Q86WB0	ZC3HC1	Zinc finger C3HC-type protein 1 OS=Homo sapiens OX=9606 GN=ZC3HC1 PE=1 SV=1	55.262	502	1.19353	0.255239	0.190041	0.917434
Q86X76	NIT1	Deaminated glutathione amidase OS=Homo sapiens OX=9606 GN=NIT1 PE=1 SV=2	35.896	327	0.934716	-0.0974006	0.313328	0.91897
Q86XA9	HEATR5A	HEAT repeat-containing protein 5A OS=Homo sapiens OX=9606 GN=HEATR5A PE=1 SV=2	222.004	2040	1.05012	0.0705598	0.593718	0.953987
Q86XI2	NCAPG2	Condensin-2 complex subunit G2 OS=Homo sapiens OX=9606 GN=NCAPG2 PE=1 SV=1	130.96	1143	1.01159	0.0166206	0.963295	1
Q86XP3	DDX42	ATP-dependent RNA helicase DDX42 OS=Homo sapiens OX=9606 GN=DDX42 PE=1 SV=1	102.975	938	0.898948	-0.15369	0.221208	0.91897
Q86Y56	DNAAF5	Dynein axonemal assembly factor 5 OS=Homo sapiens OX=9606 GN=DNAAF5 PE=1 SV=4	93.521	855	0.963169	-0.0541386	0.468416	0.91897
Q86YH6	PDSS2	All trans-polyprenyl-diphosphate synthase PDSS2 OS=Homo sapiens OX=9606 GN=PDSS2 PE=1 SV=2	44.129	399	1.15449	0.207261	0.329169	0.91897
Q86YS6	RAB43	Ras-related protein Rab-43 OS=Homo sapiens OX=9606 GN=RAB43 PE=1 SV=1	23.339	212	0.928268	-0.107387	0.702417	0.995503
Q8IV08	PLD3	5'-3' exonuclease PLD3 OS=Homo sapiens OX=9606 GN=PLD3 PE=1 SV=1	54.705	490	1.13224	0.179183	0.17735	0.917434
Q8IVD9	NUDCD3	NudC domain-containing protein 3 OS=Homo sapiens OX=9606 GN=NUDCD3 PE=1 SV=3	40.822	361	1.11311	0.154601	0.552159	0.93549
Q8IWA0	WDR75	WD repeat-containing protein 75 OS=Homo sapiens OX=9606 GN=WDR75 PE=1 SV=1	94.499	830	0.979235	-0.0302732	0.866167	1
Q8IWE2	FAM114A1	Protein NOXP20 OS=Homo sapiens OX=9606 GN=FAM114A1 PE=1 SV=2	60.742	563	0.965792	-0.0502153	0.296034	0.91897
Q8IWX8	CHERP	Calcium homeostasis endoplasmic reticulum protein OS=Homo sapiens OX=9606 GN=CHERP PE=1 SV=3	103.702	916	1.05659	0.0794129	0.688247	0.990034
Q8IWZ8	SUGP1	SURP and G-patch domain-containing protein 1 OS=Homo sapiens OX=9606 GN=SUGP1 PE=1 SV=2	72.471	645	1.22125	0.288361	0.14814	0.911766
Q8IX01	SUGP2	SURP and G-patch domain-containing protein 2 OS=Homo sapiens OX=9606 GN=SUGP2 PE=1 SV=2	120.207	1082	0.899062	-0.153508	0.155393	0.911766
Q8IX12	CCAR1	Cell division cycle and apoptosis regulator protein 1 OS=Homo sapiens OX=9606 GN=CCAR1 PE=1 SV=2	132.821	1150	1.0437	0.061704	0.0590543	0.848219
Q8IXB1	DNAJC10	DnaJ homolog subfamily C member 10 OS=Homo sapiens OX=9606 GN=DNAJC10 PE=1 SV=2	91.08	793	1.044	0.0621188	0.567702	0.937673
Q8IXI1	RHOT2	Mitochondrial Rho GTPase 2 OS=Homo sapiens OX=9606 GN=RHOT2 PE=1 SV=2	68.118	618	1.04178	0.0590478	0.618123	0.963571
Q8IXI2	RHOT1	Mitochondrial Rho GTPase 1 OS=Homo sapiens OX=9606 GN=RHOT1 PE=1 SV=2	70.784	618	1.03818	0.0540605	0.723866	1
Q8IXK0	PHC2	Polyhomeotic-like protein 2 OS=Homo sapiens OX=9606 GN=PHC2 PE=1 SV=1	90.713	858	0.909104	-0.137483	0.0695899	0.862518
Q8IXM2	BAP18	Chromatin complexes subunit BAP18 OS=Homo sapiens OX=9606 GN=BAP18 PE=1 SV=1	17.9	172	1.1963	0.258574	0.307143	0.91897
Q8IXT5	RBM12B	RNA-binding protein 12B OS=Homo sapiens OX=9606 GN=RBM12B PE=1 SV=2	118.103	1001	1.02809	0.0399724	0.527746	0.930092
Q8IY17	PNPLA6	Patatin-like phospholipase domain-containing protein 6 OS=Homo sapiens OX=9606 GN=PNPLA6 PE=1 SV=3	150.954	1375	0.957828	-0.0621609	0.287813	0.91897
Q8IY67	RAVER1	Ribonucleoprotein PTB-binding 1 OS=Homo sapiens OX=9606 GN=RAVER1 PE=1 SV=1	63.877	606	0.880194	-0.184106	0.092717	0.877071
Q8IY81	FTSJ3	pre-rRNA 2'-O-ribose RNA methyltransferase FTSJ3 OS=Homo sapiens OX=9606 GN=FTSJ3 PE=1 SV=2	96.558	847	0.922488	-0.116397	0.210354	0.917434
Q8IYB3	SRRM1	Serine/arginine repetitive matrix protein 1 OS=Homo sapiens OX=9606 GN=SRRM1 PE=1 SV=2	102.335	904	0.866506	-0.206718	0.179132	0.917434
Q8IYB8	SUPV3L1	ATP-dependent RNA helicase SUPV3L1, mitochondrial OS=Homo sapiens OX=9606 GN=SUPV3L1 PE=1 SV=1	87.991	786	1.11296	0.154404	0.235808	0.91897
Q8IYS2	KIAA2013	Uncharacterized protein KIAA2013 OS=Homo sapiens OX=9606 GN=KIAA2013 PE=1 SV=1	69.157	634	1.0248	0.0353356	0.848797	1
Q8IZ81	ELMOD2	ELMO domain-containing protein 2 OS=Homo sapiens OX=9606 GN=ELMOD2 PE=1 SV=1	34.961	293	1.05175	0.07279	0.598322	0.953987
Q8IZA0	KIAA0319L	Dyslexia-associated protein KIAA0319-like protein OS=Homo sapiens OX=9606 GN=KIAA0319L PE=1 SV=2	115.658	1049	0.978668	-0.0311079	0.431135	0.91897
Q8IZL8	PELP1	Proline-, glutamic acid- and leucine-rich protein 1 OS=Homo sapiens OX=9606 GN=PELP1 PE=1 SV=2	119.7	1130	1.01654	0.0236727	0.905572	1
Q8N0U8	VKORC1L1	Vitamin K epoxide reductase complex subunit 1-like protein 1 OS=Homo sapiens OX=9606 GN=VKORC1L1 PE=1 SV=2	19.836	176	0.862755	-0.212978	0.0822256	0.877071
Q8N163	CCAR2	Cell cycle and apoptosis regulator protein 2 OS=Homo sapiens OX=9606 GN=CCAR2 PE=1 SV=2	102.902	923	0.923042	-0.115531	0.280988	0.91897
Q8N1F7	NUP93	Nuclear pore complex protein Nup93 OS=Homo sapiens OX=9606 GN=NUP93 PE=1 SV=2	93.488	819	0.989829	-0.0147489	0.314707	0.91897
Q8N1G4	LRRC47	Leucine-rich repeat-containing protein 47 OS=Homo sapiens OX=9606 GN=LRRC47 PE=1 SV=1	63.473	583	1.00009	0.000131273	0.998717	1
Q8N201	INTS1	Integrator complex subunit 1 OS=Homo sapiens OX=9606 GN=INTS1 PE=1 SV=2	244.297	2190	1.1271	0.172616	0.578024	0.946371
Q8N2F6	ARMC10	Armadillo repeat-containing protein 10 OS=Homo sapiens OX=9606 GN=ARMC10 PE=1 SV=1	37.54	343	0.901537	-0.149541	0.0431643	0.843157
Q8N2K0	ABHD12	Lysophosphatidylserine lipase ABHD12 OS=Homo sapiens OX=9606 GN=ABHD12 PE=1 SV=2	45.097	398	0.803245	-0.316088	0.151983	0.911766
Q8N3C0	ASCC3	Activating signal cointegrator 1 complex subunit 3 OS=Homo sapiens OX=9606 GN=ASCC3 PE=1 SV=3	251.46	2202	0.966174	-0.0496449	0.869348	1
Q8N3U4	STAG2	Cohesin subunit SA-2 OS=Homo sapiens OX=9606 GN=STAG2 PE=1 SV=3	141.326	1231	1.03488	0.0494618	0.308541	0.91897
Q8N543	OGFOD1	Prolyl 3-hydroxylase OGFOD1 OS=Homo sapiens OX=9606 GN=OGFOD1 PE=1 SV=1	63.246	542	0.743415	-0.427761	0.59713	0.953987
Q8N5G0	SMIM20	Small integral membrane protein 20 OS=Homo sapiens OX=9606 GN=SMIM20 PE=1 SV=3	7.702	67	0.862791	-0.212917	0.0462276	0.843157
Q8N5K1	CISD2	CDGSH iron-sulfur domain-containing protein 2 OS=Homo sapiens OX=9606 GN=CISD2 PE=1 SV=1	15.278	135	0.893624	-0.162261	0.454135	0.91897
Q8N5M1	ATPAF2	ATP synthase mitochondrial F1 complex assembly factor 2 OS=Homo sapiens OX=9606 GN=ATPAF2 PE=1 SV=1	32.772	289	0.891579	-0.165566	0.397515	0.91897
Q8N684	CPSF7	Cleavage and polyadenylation specificity factor subunit 7 OS=Homo sapiens OX=9606 GN=CPSF7 PE=1 SV=1	52.05	471	1.00391	0.00562968	0.927525	1
Q8N6C5	IGSF1	Immunoglobulin superfamily member 1 OS=Homo sapiens OX=9606 GN=IGSF1 PE=1 SV=3	148.936	1336	0.968772	-0.0457707	0.83032	1
Q8N6T3	ARFGAP1	ADP-ribosylation factor GTPase-activating protein 1 OS=Homo sapiens OX=9606 GN=ARFGAP1 PE=1 SV=2	44.668	406	1.1316	0.178362	0.0619677	0.848219
Q8N766	EMC1	ER membrane protein complex subunit 1 OS=Homo sapiens OX=9606 GN=EMC1 PE=1 SV=1	111.759	993	0.971323	-0.0419773	0.602836	0.954475
Q8N7H5	PAF1	RNA polymerase II-associated factor 1 homolog OS=Homo sapiens OX=9606 GN=PAF1 PE=1 SV=2	59.976	531	1.11024	0.150867	0.519977	0.924641
Q8N8N7	PTGR2	Prostaglandin reductase 2 OS=Homo sapiens OX=9606 GN=PTGR2 PE=1 SV=1	38.499	351	0.966251	-0.04953	0.68169	0.986639
Q8N8S7	ENAH	Protein enabled homolog OS=Homo sapiens OX=9606 GN=ENAH PE=1 SV=2	66.51	591	0.958872	-0.06059	0.614864	0.96009
Q8N9T8	KRI1	Protein KRI1 homolog OS=Homo sapiens OX=9606 GN=KRI1 PE=1 SV=3	82.598	703	0.869664	-0.20147	0.336706	0.91897
Q8NAV1	PRPF38A	Pre-mRNA-splicing factor 38A OS=Homo sapiens OX=9606 GN=PRPF38A PE=1 SV=1	37.477	312	1.10248	0.140755	0.356558	0.91897
Q8NBJ5	COLGALT1	Procollagen galactosyltransferase 1 OS=Homo sapiens OX=9606 GN=COLGALT1 PE=1 SV=1	71.636	622	0.991827	-0.0118397	0.850298	1
Q8NBJ7	SUMF2	Inactive C-alpha-formylglycine-generating enzyme 2 OS=Homo sapiens OX=9606 GN=SUMF2 PE=1 SV=2	33.843	301	0.945092	-0.0814729	0.382347	0.91897
Q8NBN3	TMEM87A	Transmembrane protein 87A OS=Homo sapiens OX=9606 GN=TMEM87A PE=1 SV=3	63.43	555	0.939279	-0.090374	0.451202	0.91897
Q8NBP7	PCSK9	Proprotein convertase subtilisin/kexin type 9 OS=Homo sapiens OX=9606 GN=PCSK9 PE=1 SV=3	74.286	692	1.13614	0.184135	0.468422	0.91897
Q8NBQ5	HSD17B11	Estradiol 17-beta-dehydrogenase 11 OS=Homo sapiens OX=9606 GN=HSD17B11 PE=1 SV=3	32.936	300	0.880962	-0.182848	0.35459	0.91897
Q8NBS9	TXNDC5	Thioredoxin domain-containing protein 5 OS=Homo sapiens OX=9606 GN=TXNDC5 PE=1 SV=2	47.629	432	1.03296	0.0467788	0.478125	0.91897
Q8NBU5	ATAD1	Outer mitochondrial transmembrane helix translocase OS=Homo sapiens OX=9606 GN=ATAD1 PE=1 SV=1	40.744	361	1.13002	0.176344	0.0636726	0.848219
Q8NBX0	SCCPDH	Saccharopine dehydrogenase-like oxidoreductase OS=Homo sapiens OX=9606 GN=SCCPDH PE=1 SV=1	47.151	429	0.83331	-0.263075	0.105505	0.890238
Q8NC51	SERBP1	Plasminogen activator inhibitor 1 RNA-binding protein OS=Homo sapiens OX=9606 GN=SERBP1 PE=1 SV=2	44.965	408	1.04214	0.0595493	0.509021	0.922366
Q8NCW5	NAXE	NAD(P)H-hydrate epimerase OS=Homo sapiens OX=9606 GN=NAXE PE=1 SV=2	31.675	288	1.02296	0.0327482	0.754531	1
Q8ND56	LSM14A	Protein LSM14 homolog A OS=Homo sapiens OX=9606 GN=LSM14A PE=1 SV=3	50.53	463	1.06835	0.0953786	0.479503	0.91897
Q8NE71	ABCF1	ATP-binding cassette sub-family F member 1 OS=Homo sapiens OX=9606 GN=ABCF1 PE=1 SV=2	95.926	845	0.938229	-0.0919877	0.334739	0.91897
Q8NET6	CHST13	Carbohydrate sulfotransferase 13 OS=Homo sapiens OX=9606 GN=CHST13 PE=1 SV=1	38.92	341	0.571619	-0.806873	0.136576	0.907405
Q8NEZ5	FBXO22	F-box only protein 22 OS=Homo sapiens OX=9606 GN=FBXO22 PE=1 SV=1	44.508	403	1.06088	0.0852616	0.694872	0.991784
Q8NF37	LPCAT1	Lysophosphatidylcholine acyltransferase 1 OS=Homo sapiens OX=9606 GN=LPCAT1 PE=1 SV=2	59.151	534	0.969701	-0.0443884	0.752109	1
Q8NFF5	FLAD1	FAD synthase OS=Homo sapiens OX=9606 GN=FLAD1 PE=1 SV=1	65.266	587	0.956857	-0.0636253	0.484698	0.91897
Q8NFH3	NUP43	Nucleoporin Nup43 OS=Homo sapiens OX=9606 GN=NUP43 PE=1 SV=1	42.151	380	0.867645	-0.204823	0.0443255	0.843157
Q8NFH4	NUP37	Nucleoporin Nup37 OS=Homo sapiens OX=9606 GN=NUP37 PE=1 SV=1	36.708	326	1.20449	0.268419	0.181006	0.917434
Q8NFH5	NUP35	Nucleoporin NUP35 OS=Homo sapiens OX=9606 GN=NUP35 PE=1 SV=1	34.774	326	1.09376	0.129294	0.054846	0.843157
Q8NFW8	CMAS	N-acylneuraminate cytidylyltransferase OS=Homo sapiens OX=9606 GN=CMAS PE=1 SV=2	48.379	434	0.960786	-0.0577136	0.538468	0.933121
Q8NHH9	ATL2	Atlastin-2 OS=Homo sapiens OX=9606 GN=ATL2 PE=1 SV=2	66.229	583	0.945627	-0.0806561	0.441416	0.91897
Q8NI22	MCFD2	Multiple coagulation factor deficiency protein 2 OS=Homo sapiens OX=9606 GN=MCFD2 PE=1 SV=1	16.39	146	0.949526	-0.0747213	0.700588	0.994309
Q8NI27	THOC2	THO complex subunit 2 OS=Homo sapiens OX=9606 GN=THOC2 PE=1 SV=2	182.775	1593	1.04043	0.0571778	0.247888	0.91897
Q8NI36	WDR36	WD repeat-containing protein 36 OS=Homo sapiens OX=9606 GN=WDR36 PE=1 SV=1	105.322	951	0.988684	-0.0164188	0.865001	1
Q8NI60	COQ8A	Atypical kinase COQ8A, mitochondrial OS=Homo sapiens OX=9606 GN=COQ8A PE=1 SV=1	71.95	647	0.985006	-0.0217952	0.895049	1
Q8TAQ2	SMARCC2	SWI/SNF complex subunit SMARCC2 OS=Homo sapiens OX=9606 GN=SMARCC2 PE=1 SV=1	132.879	1214	1.0472	0.06654	0.642906	0.974188
Q8TAT6	NPLOC4	Nuclear protein localization protein 4 homolog OS=Homo sapiens OX=9606 GN=NPLOC4 PE=1 SV=3	68.12	608	0.917545	-0.124149	0.294162	0.91897
Q8TB37	NUBPL	Iron-sulfur protein NUBPL OS=Homo sapiens OX=9606 GN=NUBPL PE=1 SV=3	34.083	319	0.941722	-0.0866268	0.416016	0.91897
Q8TC07	TBC1D15	TBC1 domain family member 15 OS=Homo sapiens OX=9606 GN=TBC1D15 PE=1 SV=2	79.491	691	0.84263	-0.247028	0.00684483	0.715498
Q8TC12	RDH11	Retinol dehydrogenase 11 OS=Homo sapiens OX=9606 GN=RDH11 PE=1 SV=2	35.386	318	1.04324	0.061068	0.804275	1
Q8TCJ2	STT3B	Dolichyl-diphosphooligosaccharide--protein glycosyltransferase subunit STT3B OS=Homo sapiens OX=9606 GN=STT3B PE=1 SV=1	93.674	826	0.899477	-0.152842	0.303448	0.91897
Q8TCS8	PNPT1	Polyribonucleotide nucleotidyltransferase 1, mitochondrial OS=Homo sapiens OX=9606 GN=PNPT1 PE=1 SV=2	85.951	783	0.996889	-0.00449572	0.987918	1
Q8TCT9	HM13	Minor histocompatibility antigen H13 OS=Homo sapiens OX=9606 GN=HM13 PE=1 SV=1	41.488	377	0.996271	-0.00539048	0.958122	1
Q8TDD1	DDX54	ATP-dependent RNA helicase DDX54 OS=Homo sapiens OX=9606 GN=DDX54 PE=1 SV=2	98.595	881	1.00766	0.0110087	0.941003	1
Q8TDN6	BRIX1	Ribosome biogenesis protein BRX1 homolog OS=Homo sapiens OX=9606 GN=BRIX1 PE=1 SV=2	41.401	353	0.971563	-0.0416199	0.553513	0.93549
Q8TE67	EPS8L3	Epidermal growth factor receptor kinase substrate 8-like protein 3 OS=Homo sapiens OX=9606 GN=EPS8L3 PE=1 SV=2	66.861	593	0.903696	-0.14609	0.554239	0.93549
Q8TED0	UTP15	U3 small nucleolar RNA-associated protein 15 homolog OS=Homo sapiens OX=9606 GN=UTP15 PE=1 SV=3	58.415	518	1.02257	0.0322022	0.693135	0.99038
Q8TEM1	NUP210	Nuclear pore membrane glycoprotein 210 OS=Homo sapiens OX=9606 GN=NUP210 PE=1 SV=3	205.111	1887	0.895011	-0.160023	0.103915	0.890238
Q8TEQ6	GEMIN5	Gem-associated protein 5 OS=Homo sapiens OX=9606 GN=GEMIN5 PE=1 SV=3	168.589	1508	1.05137	0.0722763	0.336669	0.91897
Q8TEX9	IPO4	Importin-4 OS=Homo sapiens OX=9606 GN=IPO4 PE=1 SV=2	118.715	1081	0.990515	-0.0137497	0.842267	1
Q8TF05	PPP4R1	Serine/threonine-protein phosphatase 4 regulatory subunit 1 OS=Homo sapiens OX=9606 GN=PPP4R1 PE=1 SV=1	107.004	950	0.886998	-0.172996	0.509811	0.92238
Q8WTT2	NOC3L	Nucleolar complex protein 3 homolog OS=Homo sapiens OX=9606 GN=NOC3L PE=1 SV=1	92.548	800	0.963018	-0.0543651	0.370239	0.91897
Q8WTV0	SCARB1	Scavenger receptor class B member 1 OS=Homo sapiens OX=9606 GN=SCARB1 PE=1 SV=1	60.878	552	1.06214	0.0869758	0.324993	0.91897
Q8WU76	SCFD2	Sec1 family domain-containing protein 2 OS=Homo sapiens OX=9606 GN=SCFD2 PE=1 SV=2	75.127	684	0.978063	-0.0320006	0.867738	1
Q8WU90	ZC3H15	Zinc finger CCCH domain-containing protein 15 OS=Homo sapiens OX=9606 GN=ZC3H15 PE=1 SV=1	48.602	426	1.02051	0.0292839	0.845724	1
Q8WUA2	PPIL4	Peptidyl-prolyl cis-trans isomerase-like 4 OS=Homo sapiens OX=9606 GN=PPIL4 PE=1 SV=1	57.225	492	1.0505	0.071083	0.247621	0.91897
Q8WUA4	GTF3C2	General transcription factor 3C polypeptide 2 OS=Homo sapiens OX=9606 GN=GTF3C2 PE=1 SV=2	100.68	911	1.00031	0.000454283	0.995705	1
Q8WUH6	TMEM263	Transmembrane protein 263 OS=Homo sapiens OX=9606 GN=TMEM263 PE=1 SV=1	11.748	116	0.93055	-0.103844	0.0201417	0.777408
Q8WUM0	NUP133	Nuclear pore complex protein Nup133 OS=Homo sapiens OX=9606 GN=NUP133 PE=1 SV=2	128.979	1156	1.01252	0.0179455	0.787206	1
Q8WUM4	PDCD6IP	Programmed cell death 6-interacting protein OS=Homo sapiens OX=9606 GN=PDCD6IP PE=1 SV=1	96.023	868	0.963015	-0.0543695	0.428256	0.91897
Q8WVC0	LEO1	RNA polymerase-associated protein LEO1 OS=Homo sapiens OX=9606 GN=LEO1 PE=1 SV=1	75.404	666	0.958027	-0.0618619	0.744387	1
Q8WVM8	SCFD1	Sec1 family domain-containing protein 1 OS=Homo sapiens OX=9606 GN=SCFD1 PE=1 SV=4	72.38	642	0.95643	-0.0642688	0.519772	0.924641
Q8WVV9	HNRNPLL	Heterogeneous nuclear ribonucleoprotein L-like OS=Homo sapiens OX=9606 GN=HNRNPLL PE=1 SV=1	60.083	542	0.95222	-0.0706327	0.866114	1
Q8WVY7	UBLCP1	Ubiquitin-like domain-containing CTD phosphatase 1 OS=Homo sapiens OX=9606 GN=UBLCP1 PE=1 SV=2	36.805	318	1.06208	0.086889	0.53995	0.934326
Q8WW12	PCNP	PEST proteolytic signal-containing nuclear protein OS=Homo sapiens OX=9606 GN=PCNP PE=1 SV=2	18.925	178	1.00817	0.0117358	0.924015	1
Q8WW52	FAM151A	Protein FAM151A OS=Homo sapiens OX=9606 GN=FAM151A PE=2 SV=2	64.028	585	0.910655	-0.135023	0.279257	0.91897
Q8WWC4	MAIP1	m-AAA protease-interacting protein 1, mitochondrial OS=Homo sapiens OX=9606 GN=MAIP1 PE=1 SV=1	32.545	291	1.01829	0.0261508	0.643409	0.974193
Q8WWI1	LMO7	LIM domain only protein 7 OS=Homo sapiens OX=9606 GN=LMO7 PE=1 SV=3	192.696	1683	1.02244	0.0320126	0.838186	1
Q8WWI5	SLC44A1	Choline transporter-like protein 1 OS=Homo sapiens OX=9606 GN=SLC44A1 PE=1 SV=1	73.302	657	0.922202	-0.116846	0.622915	0.966173
Q8WWM7	ATXN2L	Ataxin-2-like protein OS=Homo sapiens OX=9606 GN=ATXN2L PE=1 SV=2	113.374	1075	0.9307	-0.103612	0.551052	0.93549
Q8WWQ0	PHIP	PH-interacting protein OS=Homo sapiens OX=9606 GN=PHIP PE=1 SV=2	206.689	1821	0.997469	-0.00365665	0.964317	1
Q8WWV3	RTN4IP1	Reticulon-4-interacting protein 1, mitochondrial OS=Homo sapiens OX=9606 GN=RTN4IP1 PE=1 SV=2	43.59	396	0.99137	-0.0125049	0.949287	1
Q8WWX9	SELENOM	Selenoprotein M OS=Homo sapiens OX=9606 GN=SELENOM PE=1 SV=3	16.232	145	1.05317	0.0747365	0.814754	1
Q8WWY3	PRPF31	U4/U6 small nuclear ribonucleoprotein Prp31 OS=Homo sapiens OX=9606 GN=PRPF31 PE=1 SV=2	55.456	499	0.977906	-0.0322317	0.187726	0.917434
Q8WX92	NELFB	Negative elongation factor B OS=Homo sapiens OX=9606 GN=NELFB PE=1 SV=1	65.697	580	0.936253	-0.095029	0.32422	0.91897
Q8WXF1	PSPC1	Paraspeckle component 1 OS=Homo sapiens OX=9606 GN=PSPC1 PE=1 SV=1	58.744	523	0.927481	-0.108611	0.369555	0.91897
Q8WXX5	DNAJC9	DnaJ homolog subfamily C member 9 OS=Homo sapiens OX=9606 GN=DNAJC9 PE=1 SV=1	29.91	260	0.966493	-0.0491687	0.753875	1
Q8WYA6	CTNNBL1	Beta-catenin-like protein 1 OS=Homo sapiens OX=9606 GN=CTNNBL1 PE=1 SV=1	65.173	563	1.06128	0.0858009	0.714577	0.995903
Q8WYP5	AHCTF1	Protein ELYS OS=Homo sapiens OX=9606 GN=AHCTF1 PE=1 SV=3	252.498	2266	0.979954	-0.0292135	0.846185	1
Q8WZ42	TTN	Titin OS=Homo sapiens OX=9606 GN=TTN PE=1 SV=4	3816.03	34350	1.13415	0.181612	0.339201	0.91897
Q8WZA0	LZIC	Protein LZIC OS=Homo sapiens OX=9606 GN=LZIC PE=1 SV=1	21.495	190	0.99015	-0.0142804	0.843888	1
Q92485	SMPDL3B	Acid sphingomyelinase-like phosphodiesterase 3b OS=Homo sapiens OX=9606 GN=SMPDL3B PE=1 SV=2	50.814	455	0.979796	-0.0294473	0.659295	0.976506
Q92499	DDX1	ATP-dependent RNA helicase DDX1 OS=Homo sapiens OX=9606 GN=DDX1 PE=1 SV=2	82.432	740	0.979763	-0.0294946	0.755458	1
Q92504	SLC39A7	Zinc transporter SLC39A7 OS=Homo sapiens OX=9606 GN=SLC39A7 PE=1 SV=2	50.118	469	0.532884	-0.908108	0.608731	0.958332
Q92520	FAM3C	Protein FAM3C OS=Homo sapiens OX=9606 GN=FAM3C PE=1 SV=1	24.68	227	1.06089	0.0852726	0.182243	0.917434
Q92522	H1-10	Histone H1.10 OS=Homo sapiens OX=9606 GN=H1-10 PE=1 SV=1	22.487	213	0.672001	-0.573465	0.433279	0.91897
Q92530	PSMF1	Proteasome inhibitor PI31 subunit OS=Homo sapiens OX=9606 GN=PSMF1 PE=1 SV=2	29.817	271	1.1607	0.214989	0.207616	0.917434
Q92538	GBF1	Golgi-specific brefeldin A-resistance guanine nucleotide exchange factor 1 OS=Homo sapiens OX=9606 GN=GBF1 PE=1 SV=2	206.446	1859	0.940527	-0.0884585	0.248021	0.91897
Q92541	RTF1	RNA polymerase-associated protein RTF1 homolog OS=Homo sapiens OX=9606 GN=RTF1 PE=1 SV=4	80.313	710	1.03942	0.0557803	0.407049	0.91897
Q92544	TM9SF4	Transmembrane 9 superfamily member 4 OS=Homo sapiens OX=9606 GN=TM9SF4 PE=1 SV=2	74.519	642	0.967518	-0.0476398	0.808094	1
Q92552	MRPS27	28S ribosomal protein S27, mitochondrial OS=Homo sapiens OX=9606 GN=MRPS27 PE=1 SV=3	47.611	414	0.851273	-0.232306	0.0712471	0.862769
Q92576	PHF3	PHD finger protein 3 OS=Homo sapiens OX=9606 GN=PHF3 PE=1 SV=3	229.481	2039	1.06708	0.0936729	0.534717	0.933121
Q92597	NDRG1	Protein NDRG1 OS=Homo sapiens OX=9606 GN=NDRG1 PE=1 SV=1	42.835	394	0.915165	-0.127897	0.383717	0.91897
Q92598	HSPH1	Heat shock protein 105 kDa OS=Homo sapiens OX=9606 GN=HSPH1 PE=1 SV=1	96.865	858	1.0755	0.105011	0.286383	0.91897
Q92600	CNOT9	CCR4-NOT transcription complex subunit 9 OS=Homo sapiens OX=9606 GN=CNOT9 PE=1 SV=1	33.631	299	0.990432	-0.01387	0.793888	1
Q92604	LPGAT1	Acyl-CoA:lysophosphatidylglycerol acyltransferase 1 OS=Homo sapiens OX=9606 GN=LPGAT1 PE=1 SV=1	43.089	370	0.818081	-0.289684	0.0895575	0.877071
Q92614	MYO18A	Unconventional myosin-XVIIIa OS=Homo sapiens OX=9606 GN=MYO18A PE=1 SV=3	233.115	2054	0.95509	-0.0662909	0.469612	0.91897
Q92616	GCN1	eIF-2-alpha kinase activator GCN1 OS=Homo sapiens OX=9606 GN=GCN1 PE=1 SV=7	292.71	2671	0.931424	-0.10249	0.20009	0.917434
Q92620	DHX38	Pre-mRNA-splicing factor ATP-dependent RNA helicase PRP16 OS=Homo sapiens OX=9606 GN=DHX38 PE=1 SV=2	140.503	1227	0.847202	-0.239222	0.0342142	0.843157
Q92621	NUP205	Nuclear pore complex protein Nup205 OS=Homo sapiens OX=9606 GN=NUP205 PE=1 SV=3	227.922	2012	1.00296	0.00426456	0.942495	1
Q92643	PIGK	GPI-anchor transamidase OS=Homo sapiens OX=9606 GN=PIGK PE=1 SV=2	45.252	395	0.885046	-0.176176	0.172125	0.917434
Q92665	MRPS31	28S ribosomal protein S31, mitochondrial OS=Homo sapiens OX=9606 GN=MRPS31 PE=1 SV=3	45.318	395	1.04451	0.0628272	0.667191	0.980346
Q92688	ANP32B	Acidic leucine-rich nuclear phosphoprotein 32 family member B OS=Homo sapiens OX=9606 GN=ANP32B PE=1 SV=1	28.788	251	1.11112	0.15201	0.500799	0.922366
Q92692	NECTIN2	Nectin-2 OS=Homo sapiens OX=9606 GN=NECTIN2 PE=1 SV=1	57.742	538	1.22035	0.287298	0.13273	0.904041
Q92733	PRCC	Proline-rich protein PRCC OS=Homo sapiens OX=9606 GN=PRCC PE=1 SV=1	52.418	491	0.984629	-0.0223479	0.820011	1
Q92734	TFG	Protein TFG OS=Homo sapiens OX=9606 GN=TFG PE=1 SV=2	43.448	400	1.09207	0.127067	0.225169	0.91897
Q92769	HDAC2	Histone deacetylase 2 OS=Homo sapiens OX=9606 GN=HDAC2 PE=1 SV=2	55.364	488	0.963384	-0.0538176	0.751047	1
Q92785	DPF2	Zinc finger protein ubi-d4 OS=Homo sapiens OX=9606 GN=DPF2 PE=1 SV=2	44.155	391	1.12514	0.170106	0.138435	0.908367
Q92786	PROX1	Prospero homeobox protein 1 OS=Homo sapiens OX=9606 GN=PROX1 PE=1 SV=2	83.203	737	0.768278	-0.380299	0.22788	0.91897
Q92797	SYMPK	Symplekin OS=Homo sapiens OX=9606 GN=SYMPK PE=1 SV=2	141.148	1274	0.976167	-0.0348	0.767203	1
Q92804	TAF15	TATA-binding protein-associated factor 2N OS=Homo sapiens OX=9606 GN=TAF15 PE=1 SV=1	61.83	592	1.1132	0.154715	0.228148	0.91897
Q92820	GGH	Gamma-glutamyl hydrolase OS=Homo sapiens OX=9606 GN=GGH PE=1 SV=2	35.964	318	0.913158	-0.131064	0.0729143	0.863523
Q92841	DDX17	Probable ATP-dependent RNA helicase DDX17 OS=Homo sapiens OX=9606 GN=DDX17 PE=1 SV=2	80.272	729	0.960562	-0.0580497	0.343242	0.91897
Q92878	RAD50	DNA repair protein RAD50 OS=Homo sapiens OX=9606 GN=RAD50 PE=1 SV=1	153.892	1312	0.877339	-0.188794	0.397883	0.91897
Q92879	CELF1	CUGBP Elav-like family member 1 OS=Homo sapiens OX=9606 GN=CELF1 PE=1 SV=2	52.063	486	1.06336	0.0886264	0.498584	0.922366
Q92888	ARHGEF1	Rho guanine nucleotide exchange factor 1 OS=Homo sapiens OX=9606 GN=ARHGEF1 PE=1 SV=2	102.435	912	0.897089	-0.156677	0.0927959	0.877071
Q92896	GLG1	Golgi apparatus protein 1 OS=Homo sapiens OX=9606 GN=GLG1 PE=1 SV=2	134.552	1179	0.943597	-0.0837578	0.471566	0.91897
Q92900	UPF1	Regulator of nonsense transcripts 1 OS=Homo sapiens OX=9606 GN=UPF1 PE=1 SV=2	124.345	1129	0.866913	-0.20604	0.114193	0.890238
Q92905	COPS5	COP9 signalosome complex subunit 5 OS=Homo sapiens OX=9606 GN=COPS5 PE=1 SV=4	37.579	334	1.13701	0.185247	0.0542621	0.843157
Q92917	GPKOW	G-patch domain and KOW motifs-containing protein OS=Homo sapiens OX=9606 GN=GPKOW PE=1 SV=2	52.229	476	1.02173	0.0310207	0.805451	1
Q92922	SMARCC1	SWI/SNF complex subunit SMARCC1 OS=Homo sapiens OX=9606 GN=SMARCC1 PE=1 SV=3	122.867	1105	1.15673	0.210058	0.291116	0.91897
Q92925	SMARCD2	SWI/SNF-related matrix-associated actin-dependent regulator of chromatin subfamily D member 2 OS=Homo sapiens OX=9606 GN=SMARCD2 PE=1 SV=3	58.921	531	0.828447	-0.271518	0.223175	0.91897
Q92930	RAB8B	Ras-related protein Rab-8B OS=Homo sapiens OX=9606 GN=RAB8B PE=1 SV=2	23.584	207	0.727253	-0.459471	0.0714617	0.862769
Q92945	KHSRP	Far upstream element-binding protein 2 OS=Homo sapiens OX=9606 GN=KHSRP PE=1 SV=4	73.115	711	1.00603	0.00866683	0.655288	0.975168
Q92947	GCDH	Glutaryl-CoA dehydrogenase, mitochondrial OS=Homo sapiens OX=9606 GN=GCDH PE=1 SV=1	48.127	438	0.972979	-0.0395192	0.821458	1
Q92973	TNPO1	Transportin-1 OS=Homo sapiens OX=9606 GN=TNPO1 PE=1 SV=2	102.355	898	1.04983	0.0701617	0.262051	0.91897
Q92974	ARHGEF2	Rho guanine nucleotide exchange factor 2 OS=Homo sapiens OX=9606 GN=ARHGEF2 PE=1 SV=4	111.543	986	0.933577	-0.0991598	0.0304256	0.821983
Q92979	EMG1	Ribosomal RNA small subunit methyltransferase NEP1 OS=Homo sapiens OX=9606 GN=EMG1 PE=1 SV=4	26.72	244	0.994307	-0.00823604	0.929486	1
Q92990	GLMN	Glomulin OS=Homo sapiens OX=9606 GN=GLMN PE=1 SV=2	68.208	594	1.06667	0.0931098	0.536842	0.933121
Q93008	USP9X	Probable ubiquitin carboxyl-terminal hydrolase FAF-X OS=Homo sapiens OX=9606 GN=USP9X PE=1 SV=4	290.463	2554	1.02402	0.0342487	0.438145	0.91897
Q93009	USP7	Ubiquitin carboxyl-terminal hydrolase 7 OS=Homo sapiens OX=9606 GN=USP7 PE=1 SV=2	128.302	1102	1.05705	0.0800401	0.239965	0.91897
Q93050	ATP6V0A1	V-type proton ATPase 116 kDa subunit a 1 OS=Homo sapiens OX=9606 GN=ATP6V0A1 PE=1 SV=3	96.413	837	1.07945	0.110297	0.751139	1
Q93052	LPP	Lipoma-preferred partner OS=Homo sapiens OX=9606 GN=LPP PE=1 SV=1	65.746	612	0.942032	-0.0861528	0.636684	0.969619
Q93099	HGD	Homogentisate 1,2-dioxygenase OS=Homo sapiens OX=9606 GN=HGD PE=1 SV=2	49.964	445	1.13712	0.185389	0.15828	0.911766
Q969G3	SMARCE1	SWI/SNF-related matrix-associated actin-dependent regulator of chromatin subfamily E member 1 OS=Homo sapiens OX=9606 GN=SMARCE1 PE=1 SV=2	46.649	411	1.02147	0.0306441	0.768574	1
Q969H8	MYDGF	Myeloid-derived growth factor OS=Homo sapiens OX=9606 GN=MYDGF PE=1 SV=1	18.795	173	0.901214	-0.150058	0.196914	0.917434
Q969N2	PIGT	GPI transamidase component PIG-T OS=Homo sapiens OX=9606 GN=PIGT PE=1 SV=1	65.7	578	0.913826	-0.130009	0.115809	0.890238
Q969T4	UBE2E3	Ubiquitin-conjugating enzyme E2 E3 OS=Homo sapiens OX=9606 GN=UBE2E3 PE=1 SV=1	22.913	207	0.982752	-0.0251008	0.851827	1
Q969V3	NCLN	BOS complex subunit NCLN OS=Homo sapiens OX=9606 GN=NCLN PE=1 SV=2	62.974	563	0.919521	-0.121046	0.338928	0.91897
Q969X5	ERGIC1	Endoplasmic reticulum-Golgi intermediate compartment protein 1 OS=Homo sapiens OX=9606 GN=ERGIC1 PE=1 SV=1	32.592	290	0.94122	-0.0873968	0.205799	0.917434
Q969X6	UTP4	U3 small nucleolar RNA-associated protein 4 homolog OS=Homo sapiens OX=9606 GN=UTP4 PE=1 SV=1	76.89	686	0.960617	-0.0579665	0.291653	0.91897
Q969Y2	GTPBP3	tRNA modification GTPase GTPBP3, mitochondrial OS=Homo sapiens OX=9606 GN=GTPBP3 PE=1 SV=2	52.058	492	0.882142	-0.180917	0.0639045	0.848219
Q969Z0	TBRG4	FAST kinase domain-containing protein 4 OS=Homo sapiens OX=9606 GN=TBRG4 PE=1 SV=1	70.738	631	0.960582	-0.0580189	0.613198	0.959471
Q96A26	FAM162A	Protein FAM162A OS=Homo sapiens OX=9606 GN=FAM162A PE=1 SV=2	17.342	154	1.05924	0.0830269	0.714305	0.995903
Q96A33	CCDC47	PAT complex subunit CCDC47 OS=Homo sapiens OX=9606 GN=CCDC47 PE=1 SV=1	55.874	483	0.931561	-0.102278	0.0208303	0.777408
Q96A57	TMEM230	Transmembrane protein 230 OS=Homo sapiens OX=9606 GN=TMEM230 PE=1 SV=1	13.188	120	1.00056	0.000810353	0.989931	1
Q96AC1	FERMT2	Fermitin family homolog 2 OS=Homo sapiens OX=9606 GN=FERMT2 PE=1 SV=1	77.861	680	1.07223	0.100614	0.241455	0.91897
Q96AE4	FUBP1	Far upstream element-binding protein 1 OS=Homo sapiens OX=9606 GN=FUBP1 PE=1 SV=3	67.56	644	1.03137	0.0445651	0.546012	0.93549
Q96AG4	LRRC59	Leucine-rich repeat-containing protein 59 OS=Homo sapiens OX=9606 GN=LRRC59 PE=1 SV=1	34.93	307	1.06887	0.0960895	0.499328	0.922366
Q96AJ9	VTI1A	Vesicle transport through interaction with t-SNAREs homolog 1A OS=Homo sapiens OX=9606 GN=VTI1A PE=1 SV=2	25.218	217	0.826013	-0.275763	0.56161	0.936531
Q96AQ6	PBXIP1	Pre-B-cell leukemia transcription factor-interacting protein 1 OS=Homo sapiens OX=9606 GN=PBXIP1 PE=1 SV=1	80.643	731	0.960087	-0.0587634	0.567971	0.937673
Q96B26	EXOSC8	Exosome complex component RRP43 OS=Homo sapiens OX=9606 GN=EXOSC8 PE=1 SV=1	30.04	276	0.903907	-0.145754	0.468835	0.91897
Q96C23	GALM	Galactose mutarotase OS=Homo sapiens OX=9606 GN=GALM PE=1 SV=1	37.766	342	1.30269	0.381496	0.196912	0.917434
Q96C36	PYCR2	Pyrroline-5-carboxylate reductase 2 OS=Homo sapiens OX=9606 GN=PYCR2 PE=1 SV=1	33.637	320	0.998261	-0.00251122	0.980642	1
Q96C86	DCPS	m7GpppX diphosphatase OS=Homo sapiens OX=9606 GN=DCPS PE=1 SV=2	38.609	337	0.830248	-0.268385	0.248487	0.91897
Q96C90	PPP1R14B	Protein phosphatase 1 regulatory subunit 14B OS=Homo sapiens OX=9606 GN=PPP1R14B PE=1 SV=3	15.911	147	0.920087	-0.120158	0.511909	0.92304
Q96CM8	ACSF2	Medium-chain acyl-CoA ligase ACSF2, mitochondrial OS=Homo sapiens OX=9606 GN=ACSF2 PE=1 SV=2	68.125	615	0.941246	-0.0873569	0.240911	0.91897
Q96CN7	ISOC1	Isochorismatase domain-containing protein 1 OS=Homo sapiens OX=9606 GN=ISOC1 PE=1 SV=3	32.237	298	0.956343	-0.0644001	0.339808	0.91897
Q96CS3	FAF2	FAS-associated factor 2 OS=Homo sapiens OX=9606 GN=FAF2 PE=1 SV=2	52.623	445	0.931588	-0.102236	0.28407	0.91897
Q96CT7	CCDC124	Coiled-coil domain-containing protein 124 OS=Homo sapiens OX=9606 GN=CCDC124 PE=1 SV=1	25.835	223	0.795399	-0.33025	0.387278	0.91897
Q96CW1	AP2M1	AP-2 complex subunit mu OS=Homo sapiens OX=9606 GN=AP2M1 PE=1 SV=2	49.655	435	0.984087	-0.0231423	0.857446	1
Q96CW5	TUBGCP3	Gamma-tubulin complex component 3 OS=Homo sapiens OX=9606 GN=TUBGCP3 PE=1 SV=2	103.571	907	1.11735	0.160083	0.628133	0.967449
Q96DC8	ECHDC3	Enoyl-CoA hydratase domain-containing protein 3, mitochondrial OS=Homo sapiens OX=9606 GN=ECHDC3 PE=1 SV=2	32.634	303	0.813598	-0.297611	0.302546	0.91897
Q96DH6	MSI2	RNA-binding protein Musashi homolog 2 OS=Homo sapiens OX=9606 GN=MSI2 PE=1 SV=1	35.197	328	1.0947	0.130531	0.388364	0.91897
Q96DI7	SNRNP40	U5 small nuclear ribonucleoprotein 40 kDa protein OS=Homo sapiens OX=9606 GN=SNRNP40 PE=1 SV=1	39.311	357	0.940542	-0.0884352	0.440902	0.91897
Q96DZ1	ERLEC1	Endoplasmic reticulum lectin 1 OS=Homo sapiens OX=9606 GN=ERLEC1 PE=1 SV=1	54.858	483	1.02406	0.0343066	0.398533	0.91897
Q96EE3	SEH1L	Nucleoporin SEH1 OS=Homo sapiens OX=9606 GN=SEH1L PE=1 SV=3	39.649	360	1.24506	0.316218	0.117468	0.890238
Q96EK6	GNPNAT1	Glucosamine 6-phosphate N-acetyltransferase OS=Homo sapiens OX=9606 GN=GNPNAT1 PE=1 SV=1	20.749	184	1.06762	0.0944028	0.686757	0.989854
Q96EP5	DAZAP1	DAZ-associated protein 1 OS=Homo sapiens OX=9606 GN=DAZAP1 PE=1 SV=1	43.383	407	1.06472	0.0904691	0.450345	0.91897
Q96ER9	CCDC51	Mitochondrial potassium channel OS=Homo sapiens OX=9606 GN=CCDC51 PE=1 SV=2	45.811	411	1.05956	0.0834653	0.688048	0.990034
Q96EY1	DNAJA3	DnaJ homolog subfamily A member 3, mitochondrial OS=Homo sapiens OX=9606 GN=DNAJA3 PE=1 SV=2	52.489	480	0.946645	-0.0791053	0.582589	0.948393
Q96EY4	TMA16	Translation machinery-associated protein 16 OS=Homo sapiens OX=9606 GN=TMA16 PE=1 SV=2	23.864	203	0.885066	-0.176143	0.375157	0.91897
Q96EY7	PTCD3	Pentatricopeptide repeat domain-containing protein 3, mitochondrial OS=Homo sapiens OX=9606 GN=PTCD3 PE=1 SV=3	78.55	689	0.893485	-0.162485	0.360256	0.91897
Q96EY8	MMAB	Corrinoid adenosyltransferase MMAB OS=Homo sapiens OX=9606 GN=MMAB PE=1 SV=1	27.388	250	1.09531	0.131335	0.596104	0.953987
Q96F86	EDC3	Enhancer of mRNA-decapping protein 3 OS=Homo sapiens OX=9606 GN=EDC3 PE=1 SV=1	56.078	508	0.958084	-0.0617764	0.244658	0.91897
Q96FV9	THOC1	THO complex subunit 1 OS=Homo sapiens OX=9606 GN=THOC1 PE=1 SV=1	75.666	657	0.957439	-0.0627479	0.416728	0.91897
Q96FW1	OTUB1	Ubiquitin thioesterase OTUB1 OS=Homo sapiens OX=9606 GN=OTUB1 PE=1 SV=2	31.284	271	0.935146	-0.0967372	0.585776	0.951235
Q96G03	PGM2	Phosphopentomutase OS=Homo sapiens OX=9606 GN=PGM2 PE=1 SV=4	68.283	612	0.931177	-0.102872	0.23161	0.91897
Q96G21	IMP4	U3 small nucleolar ribonucleoprotein protein IMP4 OS=Homo sapiens OX=9606 GN=IMP4 PE=1 SV=1	33.757	291	0.971627	-0.0415249	0.79731	1
Q96G23	CERS2	Ceramide synthase 2 OS=Homo sapiens OX=9606 GN=CERS2 PE=1 SV=1	44.876	380	0.780193	-0.358097	0.124902	0.898464
Q96GD4	AURKB	Aurora kinase B OS=Homo sapiens OX=9606 GN=AURKB PE=1 SV=3	39.311	344	0.947732	-0.077449	0.663805	0.97973
Q96GG9	DCUN1D1	DCN1-like protein 1 OS=Homo sapiens OX=9606 GN=DCUN1D1 PE=1 SV=1	30.124	259	1.01089	0.0156268	0.934801	1
Q96GK7	FAHD2A	Fumarylacetoacetate hydrolase domain-containing protein 2A OS=Homo sapiens OX=9606 GN=FAHD2A PE=1 SV=1	34.596	314	1.18529	0.245236	0.218129	0.91897
Q96GM5	SMARCD1	SWI/SNF-related matrix-associated actin-dependent regulator of chromatin subfamily D member 1 OS=Homo sapiens OX=9606 GN=SMARCD1 PE=1 SV=2	58.233	515	0.901501	-0.149599	0.422571	0.91897
Q96GM8	TOE1	Target of EGR1 protein 1 OS=Homo sapiens OX=9606 GN=TOE1 PE=1 SV=1	56.548	510	1.06175	0.0864433	0.243253	0.91897
Q96GQ7	DDX27	Probable ATP-dependent RNA helicase DDX27 OS=Homo sapiens OX=9606 GN=DDX27 PE=1 SV=2	89.835	796	1.08159	0.113149	0.0738535	0.863523
Q96HC4	PDLIM5	PDZ and LIM domain protein 5 OS=Homo sapiens OX=9606 GN=PDLIM5 PE=1 SV=5	63.945	596	1.03429	0.048644	0.648113	0.975168
Q96HE7	ERO1A	ERO1-like protein alpha OS=Homo sapiens OX=9606 GN=ERO1A PE=1 SV=2	54.393	468	1.02675	0.0380912	0.583632	0.94907
Q96HS1	PGAM5	Serine/threonine-protein phosphatase PGAM5, mitochondrial OS=Homo sapiens OX=9606 GN=PGAM5 PE=1 SV=2	32.004	289	1.05511	0.0773913	0.516964	0.924641
Q96HW7	INTS4	Integrator complex subunit 4 OS=Homo sapiens OX=9606 GN=INTS4 PE=1 SV=2	108.171	963	0.922148	-0.11693	0.643901	0.974196
Q96HY6	DDRGK1	DDRGK domain-containing protein 1 OS=Homo sapiens OX=9606 GN=DDRGK1 PE=1 SV=2	35.611	314	0.892953	-0.163345	0.0928774	0.877071
Q96I15	SCLY	Selenocysteine lyase OS=Homo sapiens OX=9606 GN=SCLY PE=1 SV=4	48.149	445	0.945908	-0.0802275	0.449763	0.91897
Q96I24	FUBP3	Far upstream element-binding protein 3 OS=Homo sapiens OX=9606 GN=FUBP3 PE=1 SV=2	61.64	572	1.04713	0.0664436	0.620331	0.964641
Q96I25	RBM17	Splicing factor 45 OS=Homo sapiens OX=9606 GN=RBM17 PE=1 SV=1	44.962	401	0.906754	-0.141216	0.534918	0.933121
Q96I59	NARS2	Probable asparagine--tRNA ligase, mitochondrial OS=Homo sapiens OX=9606 GN=NARS2 PE=1 SV=3	54.09	477	1.11901	0.162219	0.373728	0.91897
Q96I99	SUCLG2	Succinate--CoA ligase [GDP-forming] subunit beta, mitochondrial OS=Homo sapiens OX=9606 GN=SUCLG2 PE=1 SV=2	46.511	432	0.854597	-0.226684	0.170865	0.917434
Q96IJ6	GMPPA	Mannose-1-phosphate guanyltransferase alpha OS=Homo sapiens OX=9606 GN=GMPPA PE=1 SV=1	46.291	420	0.914419	-0.129073	0.642599	0.974188
Q96IZ0	PAWR	PRKC apoptosis WT1 regulator protein OS=Homo sapiens OX=9606 GN=PAWR PE=1 SV=1	36.568	340	1.0319	0.0453021	0.350594	0.91897
Q96JB5	CDK5RAP3	CDK5 regulatory subunit-associated protein 3 OS=Homo sapiens OX=9606 GN=CDK5RAP3 PE=1 SV=2	56.921	506	0.973244	-0.0391258	0.741574	1
Q96JJ7	TMX3	Protein disulfide-isomerase TMX3 OS=Homo sapiens OX=9606 GN=TMX3 PE=1 SV=2	51.872	454	0.92428	-0.113598	0.190589	0.917434
Q96JM3	CHAMP1	Chromosome alignment-maintaining phosphoprotein 1 OS=Homo sapiens OX=9606 GN=CHAMP1 PE=1 SV=2	89.099	812	1.04807	0.0677355	0.355978	0.91897
Q96K17	BTF3L4	Transcription factor BTF3 homolog 4 OS=Homo sapiens OX=9606 GN=BTF3L4 PE=1 SV=1	17.271	158	1.03888	0.0550226	0.527604	0.930092
Q96KA5	CLPTM1L	Lipid scramblase CLPTM1L OS=Homo sapiens OX=9606 GN=CLPTM1L PE=1 SV=1	62.229	538	1.09469	0.130518	0.219747	0.91897
Q96KB5	PBK	Lymphokine-activated killer T-cell-originated protein kinase OS=Homo sapiens OX=9606 GN=PBK PE=1 SV=3	36.085	322	1.13554	0.183378	0.139544	0.908367
Q96KC2	ARL5B	ADP-ribosylation factor-like protein 5B OS=Homo sapiens OX=9606 GN=ARL5B PE=1 SV=1	20.375	179	0.866527	-0.206683	0.400726	0.91897
Q96KG9	SCYL1	N-terminal kinase-like protein OS=Homo sapiens OX=9606 GN=SCYL1 PE=1 SV=1	89.631	808	0.892864	-0.163488	0.562694	0.936698
Q96KP1	EXOC2	Exocyst complex component 2 OS=Homo sapiens OX=9606 GN=EXOC2 PE=1 SV=1	104.066	924	1.02394	0.0341354	0.888872	1
Q96KP4	CNDP2	Cytosolic non-specific dipeptidase OS=Homo sapiens OX=9606 GN=CNDP2 PE=1 SV=2	52.878	475	0.997795	-0.00318514	0.937191	1
Q96KR1	ZFR	Zinc finger RNA-binding protein OS=Homo sapiens OX=9606 GN=ZFR PE=1 SV=2	117.012	1074	1.20321	0.266884	0.101854	0.890238
Q96M27	PRRC1	Protein PRRC1 OS=Homo sapiens OX=9606 GN=PRRC1 PE=1 SV=1	46.701	445	1.04566	0.0644097	0.432703	0.91897
Q96N67	DOCK7	Dedicator of cytokinesis protein 7 OS=Homo sapiens OX=9606 GN=DOCK7 PE=1 SV=4	242.561	2140	0.846289	-0.240777	0.294204	0.91897
Q96P11	NSUN5	28S rRNA (cytosine-C(5))-methyltransferase OS=Homo sapiens OX=9606 GN=NSUN5 PE=1 SV=2	46.692	429	1.00036	0.00051389	0.997306	1
Q96P16	RPRD1A	Regulation of nuclear pre-mRNA domain-containing protein 1A OS=Homo sapiens OX=9606 GN=RPRD1A PE=1 SV=1	35.72	312	0.785306	-0.348674	0.0913506	0.877071
Q96P70	IPO9	Importin-9 OS=Homo sapiens OX=9606 GN=IPO9 PE=1 SV=3	115.963	1041	0.940294	-0.0888158	0.444721	0.91897
Q96PC5	MIA2	Melanoma inhibitory activity protein 2 OS=Homo sapiens OX=9606 GN=MIA2 PE=1 SV=4	159.836	1412	0.920065	-0.120192	0.28855	0.91897
Q96PE7	MCEE	Methylmalonyl-CoA epimerase, mitochondrial OS=Homo sapiens OX=9606 GN=MCEE PE=1 SV=1	18.749	176	0.859878	-0.217797	0.304011	0.91897
Q96PK6	RBM14	RNA-binding protein 14 OS=Homo sapiens OX=9606 GN=RBM14 PE=1 SV=2	69.492	669	0.913963	-0.129793	0.486323	0.91897
Q96PZ0	PUS7	Pseudouridylate synthase 7 homolog OS=Homo sapiens OX=9606 GN=PUS7 PE=1 SV=2	75.035	661	0.994468	-0.00800278	0.934631	1
Q96Q11	TRNT1	CCA tRNA nucleotidyltransferase 1, mitochondrial OS=Homo sapiens OX=9606 GN=TRNT1 PE=1 SV=2	50.128	434	0.868651	-0.203152	0.0707059	0.862518
Q96QK1	VPS35	Vacuolar protein sorting-associated protein 35 OS=Homo sapiens OX=9606 GN=VPS35 PE=1 SV=2	91.707	796	1.0288	0.0409607	0.398722	0.91897
Q96RL7	VPS13A	Intermembrane lipid transfer protein VPS13A OS=Homo sapiens OX=9606 GN=VPS13A PE=1 SV=2	360.276	3174	1.24285	0.313647	0.126916	0.901675
Q96RP9	GFM1	Elongation factor G, mitochondrial OS=Homo sapiens OX=9606 GN=GFM1 PE=1 SV=2	83.471	751	0.951329	-0.0719833	0.677986	0.984932
Q96RQ3	MCCC1	Methylcrotonoyl-CoA carboxylase subunit alpha, mitochondrial OS=Homo sapiens OX=9606 GN=MCCC1 PE=1 SV=3	80.473	725	0.941209	-0.0874123	0.0552249	0.843157
Q96RT1	ERBIN	Erbin OS=Homo sapiens OX=9606 GN=ERBIN PE=1 SV=2	158.298	1412	0.88658	-0.173676	0.255109	0.91897
Q96S52	PIGS	GPI transamidase component PIG-S OS=Homo sapiens OX=9606 GN=PIGS PE=1 SV=3	61.656	555	0.980311	-0.0286884	0.78713	1
Q96S66	CLCC1	Chloride channel CLIC-like protein 1 OS=Homo sapiens OX=9606 GN=CLCC1 PE=1 SV=1	62.023	551	0.720715	-0.472498	0.139862	0.908367
Q96SI9	STRBP	Spermatid perinuclear RNA-binding protein OS=Homo sapiens OX=9606 GN=STRBP PE=1 SV=1	73.653	672	1.32868	0.409994	0.0773543	0.874981
Q96SK2	TMEM209	Transmembrane protein 209 OS=Homo sapiens OX=9606 GN=TMEM209 PE=1 SV=2	62.922	561	1.09438	0.130118	0.291281	0.91897
Q96ST2	IWS1	Protein IWS1 homolog OS=Homo sapiens OX=9606 GN=IWS1 PE=1 SV=2	91.955	819	0.924255	-0.113637	0.354315	0.91897
Q96ST3	SIN3A	Paired amphipathic helix protein Sin3a OS=Homo sapiens OX=9606 GN=SIN3A PE=1 SV=2	145.175	1273	1.05491	0.0771239	0.150348	0.911766
Q96T23	RSF1	Remodeling and spacing factor 1 OS=Homo sapiens OX=9606 GN=RSF1 PE=1 SV=2	163.821	1441	0.977399	-0.0329806	0.867792	1
Q96T37	RBM15	RNA-binding protein 15 OS=Homo sapiens OX=9606 GN=RBM15 PE=1 SV=2	107.189	977	1.00207	0.00299023	0.993174	1
Q96T76	MMS19	MMS19 nucleotide excision repair protein homolog OS=Homo sapiens OX=9606 GN=MMS19 PE=1 SV=2	113.29	1030	0.868225	-0.203859	0.0991059	0.890238
Q96TA1	NIBAN2	Protein Niban 2 OS=Homo sapiens OX=9606 GN=NIBAN2 PE=1 SV=3	84.138	746	1.0293	0.0416614	0.680242	0.986269
Q99417	MYCBP	c-Myc-binding protein OS=Homo sapiens OX=9606 GN=MYCBP PE=1 SV=3	11.967	103	1.21905	0.285753	0.333996	0.91897
Q99426	TBCB	Tubulin-folding cofactor B OS=Homo sapiens OX=9606 GN=TBCB PE=1 SV=2	27.326	244	0.969374	-0.0448747	0.780348	1
Q99436	PSMB7	Proteasome subunit beta type-7 OS=Homo sapiens OX=9606 GN=PSMB7 PE=1 SV=1	29.965	277	0.987469	-0.0181931	0.908495	1
Q99439	CNN2	Calponin-2 OS=Homo sapiens OX=9606 GN=CNN2 PE=1 SV=4	33.697	309	0.892522	-0.16404	0.505234	0.922366
[truncated: 1,024 more rows]

[truncated: 28 more sheets: Fig5C, Fig5D, Fig5E, Fig5H, Fig5I, Fig5J, Fig5K, Fig6B, Fig6C, Fig6E, Fig6F, FigS1A, FigS1C, FigS4A, FigS5A, FigS5B, FigS5E, FigS5F, FigS6A, FigS6B …]
